# Supplementary material for: Activating transcription factor 3 regulates hepatic apolipoprotein A4 upon metabolic stress
Source: J Biol Chem. 2025 Mar 28;301(5):108468. doi: 10.1016/j.jbc.2025.108468 (PMC12059330; doi:10.1016/j.jbc.2025.108468)
Supplement: RNAseq_WTSKODKO_alldata.xlsx [file mmc3.xlsx]

## Sheet: Sheet1
gene_id	WT1_count	WT2_count	WT3_count	WT4_count	CPT21_count	CPT22_count	CPT23_count	CPT24_count	A3C2DKO1_count	A3C2DKO2_count	A3C2DKO3_count	A3C2DKO4_count		gene_name	WT1_fpkm	WT2_fpkm	WT3_fpkm	WT4_fpkm	CPT21_fpkm	CPT22_fpkm	CPT23_fpkm	CPT24_fpkm	A3C2DKO1_fpkm	A3C2DKO2_fpkm	A3C2DKO3_fpkm	A3C2DKO4_fpkm		gene_name	Cpt2Atf3DKOvsCpt2KO_Cpt2Atf3DKO	Cpt2Atf3DKOvsCpt2KO_Cpt2KO	Cpt2Atf3DKOvsCpt2KO_log2FoldChange	Cpt2Atf3DKOvsCpt2KO_pvalue	Cpt2Atf3DKOvsCpt2KO_padj		Cpt2Atf3DKOvsControl_Cpt2Atf3DKO	Cpt2Atf3DKOvsControl_Control	Cpt2Atf3DKOvsControl_log2FoldChange	Cpt2Atf3DKOvsControl_pvalue	Cpt2Atf3DKOvsControl_padj		Cpt2KOvsControl_Cpt2KO	Cpt2KOvsControl_Control	Cpt2KOvsControl_log2FoldChange	Cpt2KOvsControl_pvalue	Cpt2KOvsControl_padj		gene_name	gene_chr	gene_start
ENSMUSG00000029368	997366	1029505	870594	1133348	347032	714788	856687	427749	589962	435207	485691	1392852		Alb	23074.5	29038.1	25368.9	27882.5	9902.06	16243	19658.9	10499.8	12616.4	11579	10824.6	33371.7		Alb	703447	580990	0.275925	0.464873	0.999119		683441	1.04999e+06	-0.619483	0.0702422	0.233736		551515	1.02934e+06	-0.900249	3.1767e-05	0.000286532		Alb	5	90608756
ENSMUSG00000064351	414960	280100	300678	398160	291950	356784	321215	380276	328634	270437	319515	302984		mt-Co1	14552.7	11976	13281.5	14848.6	12627.7	12290	11173.5	14149.7	10653.3	10906.9	10794.4	11004		mt-Co1	294410	342078	-0.216498	0.110638	0.854865		286438	359466	-0.327634	0.00423411	0.034115		325014	352339	-0.116465	0.382886	0.617042		mt-Co1	MT	5328
ENSMUSG00000002985	258804	270793	261217	333372	197170	259408	220350	187959	235582	210493	258934	337994		Apoe	6558.85	8366.73	8338.1	8984.15	6162.77	6457.3	5538.96	5053.97	5518.66	6134.7	6321.47	8870.77		Apoe	252203	218659	0.205898	0.295376	0.992642		245225	293339	-0.25846	0.169987	0.402787		207734	287577	-0.469213	0.0012902	0.0075711		Apoe	7	19430034
ENSMUSG00000119584	88657	203552	233346	229737	193589	138546	172778	249016	275755	434769	304986	542930		Rn18s-rs5	2598.01	7272.18	8612.65	7158.95	6996.6	3987.79	5021.98	7742.26	7469.39	14651.6	8609.54	16476.6		Rn18s-rs5	383526	193625	0.986058	0.00139488	0.134427		373221	201547	0.888914	0.0154893	0.0858125		183875	197653	-0.104243	0.733663	0.867129		Rn18s-rs5	17	40157244
ENSMUSG00000028715	131348	122776	124085	151087	215148	271878	296627	212805	280516	244931	218361	98218		Cyp4a14	2736.2	3118.17	3255.76	3346.9	5527.64	5563	6129.05	4703.47	5401.52	5867.69	4381.99	2118.9		Cyp4a14	203196	251287	-0.306467	0.290968	0.99215		197995	137866	0.522197	0.0673949	0.227357		238600	135154	0.819992	3.71954e-10	8.27681e-09		Cyp4a14	4	115343397
ENSMUSG00000064370	193511	147686	141735	179729	125695	158621	131207	162125	169894	118543	137054	142993		mt-Cytb	9165.24	8527.85	8455.21	9052.06	7342.35	7379.21	6163.88	8147.06	7437.91	6456.74	6253.21	7013.73		mt-Cytb	136552	146357	-0.100045	0.513055	0.999119		132865	171399	-0.367395	0.000759465	0.00990025		139079	168009	-0.272637	0.0323428	0.107087		mt-Cytb	MT	14145
ENSMUSG00000032083	152209	144153	131236	140347	104578	260035	200872	154136	187831	127590	174919	96432		Apoa1	6672.46	7704.27	7246.16	6542.44	5654.12	11196.7	8734.22	7169.07	7611.11	6432.23	7386.79	4377.87		Apoa1	140222	178289	-0.346502	0.183327	0.940161		136465	148134	-0.118378	0.545316	0.766572		169461	145223	0.22269	0.260175	0.485075		Apoa1	9	46139878
ENSMUSG00000025479	166452	151517	190103	236794	111238	129913	165799	85059	186103	104750	145100	190066		Cyp2e1	4179.28	4638.06	6011.89	6322.29	3444.65	3203.88	4129.08	2265.93	4319.18	3024.59	3509.56	4942.12		Cyp2e1	149770	124054	0.27178	0.253956	0.980953		145639	194199	-0.41514	0.0489658	0.184817		117727	190381	-0.69345	0.000631192	0.00404451		Cyp2e1	7	140343652
ENSMUSG00000037798	193164	170064	164324	166770	82341	133732	172872	115173	180170	120389	130908	100040		Mat1a	3017.95	3239.36	3233.67	2770.73	1586.65	2052.26	2678.97	1909.19	2601.97	2163.07	1970.26	1618.66		Mat1a	127335	125745	0.0181317	0.935472	0.999119		123969	180957	-0.545657	0.00163702	0.0172365		119364	177396	-0.571603	0.000702846	0.00444283		Mat1a	14	40826992
ENSMUSG00000032554	216491	200223	200011	204033	58893	82898	74331	68934	78138	73764	78941	268033		Trf	3533.18	3983.84	4111.39	3540.93	1185.41	1328.87	1203.25	1193.64	1178.75	1384.43	1241.09	4530.13		Trf	121508	71842.8	0.758131	0.0533954	0.726899		118008	214294	-0.86071	0.0296188	0.133656		68253.5	210084	-1.62198	2.71897e-45	1.13283e-42		Trf	9	103081200
ENSMUSG00000058207	184467	180960	178717	201780	61822	66633	69004	98604	146264	82554	102980	109743		Serpina3k	4859.02	5811.32	5929.32	5651.96	2008.41	1723.97	1802.86	2755.73	3561.25	2500.73	2613.1	2993.66		Serpina3k	105476	75180.1	0.488493	0.0218555	0.55763		102624	194750	-0.924249	3.53359e-09	4.4728e-07		71423.5	190925	-1.41854	1.84201e-16	9.10865e-15		Serpina3k	12	104304745
ENSMUSG00000020609	151172	149788	121986	152955	114700	70965	112174	100887	111352	115712	78128	98429		Apob	587.841	710.113	597.458	632.475	550.086	271.047	432.653	416.233	400.241	517.448	292.663	396.376		Apob	98387.9	102615	-0.0606896	0.813613	0.999119		95830.1	149889	-0.645347	0.000788998	0.0101948		97372.7	146939	-0.593638	0.00262282	0.0137694		Apob	12	8027648
ENSMUSG00000028307	102748	92381	84223	94954	97196	179441	116478	172609	178825	143454	153399	83374		Aldob	2327.43	2551.22	2402.94	2287.22	2715.38	3992.42	2617.01	4148.39	3744.26	3736.93	3347.33	1955.82		Aldob	134430	141970	-0.0787383	0.764136	0.999119		130907	97403	0.426503	0.0500253	0.18748		135005	95485.2	0.499662	0.00524241	0.0245835		Aldob	4	49535995
ENSMUSG00000032080	15770	13659	5733	7415	134107	325124	145183	258622	178868	165362	173943	9344		Apoa4	470.782	497.128	215.565	235.391	4937.62	9533.4	4298.95	8191.55	4935.77	5677.05	5002.27	288.879		Apoa4	126948	215469	-0.763248	0.334733	0.999119		123731	10965.4	3.49617	1.41152e-05	0.000447485		205064	10748	4.25393	2.03429e-43	7.81088e-41		Apoa4	9	46151994
ENSMUSG00000025991	99160	120616	108821	118512	94662	98307	158617	116203	138567	119550	62005	88933		Cps1	967.201	1434.32	1336.91	1229.23	1138.77	941.837	1534.58	1202.57	1249.32	1341	582.612	898.336		Cps1	99383.7	117996	-0.247656	0.375361	0.999119		96863.1	117390	-0.277288	0.300093	0.557797		111961	115094	-0.0398194	0.826358	0.916969		Cps1	1	67162185
ENSMUSG00000064345	160364	117431	107815	133312	94606	86368	96888	124902	111977	91462	65870	99839		mt-Nd2	8370.93	7473.29	7088.51	7399.92	6090.66	4428.24	5016.44	6917.5	5402.94	5490.44	3312.28	5397.13		mt-Nd2	89408.4	102746	-0.200598	0.383916	0.999119		87056.6	134024	-0.622472	0.00119514	0.0137256		97585	131370	-0.428915	0.00849267	0.0363187		mt-Nd2	MT	3914
ENSMUSG00000024164	109157	121872	133250	146609	91125	82468	116379	57048	84104	106239	60675	160146		C3	1150	1565.36	1768.17	1642.48	1184.03	853.384	1216.13	637.678	819.029	1287.16	615.787	1747.27		C3	100974	88216	0.194865	0.558417	0.999119		98260.8	134023	-0.447798	0.1453	0.367628		83691.8	131400	-0.650811	0.00264236	0.0138535		C3	17	57510970
ENSMUSG00000064341	127795	89065	87818	105647	86714	110880	113754	134300	116516	95606	91065	92344		mt-Nd1	7235.46	6147.82	6262.46	6360.64	6055.09	6166.19	6388.19	8067.54	6097.79	6224.97	4966.8	5414.48		mt-Nd1	95489.2	112524	-0.23682	0.160454	0.924413		92954.9	105943	-0.188695	0.156833	0.383311		106894	103844	0.0417597	0.766262	0.884204		mt-Nd1	MT	2751
ENSMUSG00000022868	121341	114447	108806	114680	44744	71187	57519	42415	95259	75826	72124	141912		Ahsg	2992.55	3441.13	3379.84	3007.55	1360.97	1724.43	1407.03	1109.86	2171.58	2150.56	1713.51	3624.51		Ahsg	93236.2	54216.7	0.782149	0.00232115	0.17875		90675.1	119858	-0.402543	0.0811178	0.255589		51514	117502	-1.18964	1.50834e-14	6.04016e-13		Ahsg	16	22710027
ENSMUSG00000037742	83550	64620	80908	83757	74256	139629	114264	107338	96182	82463	94308	79150		Eef1a1	1815.89	1712.26	2214.84	1935.77	1990.45	2980.77	2463.26	2475.19	1932.28	2061.11	1974.53	1781.51		Eef1a1	84912.7	108830	-0.358034	0.0338239	0.640084		82630.6	81460.2	0.0205826	0.873202	0.945717		103426	79855.9	0.373142	0.01747	0.0652984		Eef1a1	9	78385731
ENSMUSG00000064373	103911	75726	83550	94378	88822	94813	70604	105129	96627	88173	76543	101363		Selenop	1981.08	1760.14	2006.3	1913.38	2088.52	1775.49	1335.14	2126.55	1702.84	1933.19	1405.78	2001.32		Selenop	87958.5	91749.2	-0.0608706	0.770925	0.999119		85609.3	92665.3	-0.114269	0.44864	0.692193		87198.2	90834.3	-0.0589476	0.723234	0.862297		Selenop	15	3298029
ENSMUSG00000022853	32730	35266	14969	29632	195850	219486	182029	178885	161072	166877	134678	18170		Ehhadh	594.906	781.485	342.692	572.736	4390.4	3918.5	3281.72	3449.76	2706.18	3488.17	2358.15	342.021		Ehhadh	116596	197560	-0.760775	0.10653	0.843304		113701	29080.4	1.96712	0.00264496	0.0246358		187692	28505.7	2.71903	1.22649e-34	2.82554e-32		Ehhadh	16	21580037
ENSMUSG00000064367	124216	86509	77892	95189	60621	40663	67654	67394	68949	53548	37269	51172		mt-Nd5	3689.92	3133.02	2914.35	3006.89	2220.96	1186.45	1993.39	2124.09	1893.22	1829.29	1066.5	1574.23		mt-Nd5	51002	60528.9	-0.247068	0.343104	0.999119		49674.3	98957.8	-0.99432	1.51163e-06	7.50065e-05		57441.2	96995.6	-0.755845	0.000124872	0.00096765		mt-Nd5	MT	11742
ENSMUSG00000027513	109003	111554	118126	113305	71621	63671	80849	36431	74949	67625	54561	119029		Pck1	1722.41	2149.04	2350.99	1903.87	1395.78	988.211	1267.16	610.774	1094.71	1228.86	830.523	1947.8		Pck1	76853	64411.8	0.254776	0.418703	0.999119		74756.2	118547	-0.665193	0.00927592	0.060658		61116.4	116225	-0.927298	4.80258e-05	0.000413018		Pck1	2	172994841
ENSMUSG00000064363	92096	67694	74491	93063	63429	89489	63342	84370	95509	66963	86648	81182		mt-Nd4	3621.23	3245.09	3689.16	3891.2	3075.97	3456.18	2470.39	3519.78	3471.31	3027.95	3282.06	3305.76		mt-Nd4	79255.7	76025.8	0.0600302	0.717954	0.999119		77100.8	84728.2	-0.136094	0.217961	0.464922		72269.1	83053	-0.200658	0.179936	0.380672		mt-Nd4	MT	10167
ENSMUSG00000024990	92850	81680	79499	91021	60129	108466	77082	72645	93460	67789	81277	68142		Rbp4	3746.02	4017.59	4039.79	3905	2991.93	4298.26	3084.61	3109.62	3485.37	3145.19	3158.85	2847.08		Rbp4	74588	79763.7	-0.0967922	0.58336	0.999119		72583.3	89774.7	-0.306665	0.00518947	0.0394644		75820.2	88006.8	-0.215024	0.149029	0.33413		Rbp4	19	38105077
ENSMUSG00000066154	144505	117919	90048	131013	58568	73528	25621	86911	97620	57895	66817	36338		Mup3	7331.22	7293.55	5754.08	7068.03	3664.65	3664.01	1289.28	4678.22	4577.9	3377.8	3265.52	1909.19		Mup3	61641.3	62558.8	-0.0213122	0.953688	0.999119		60027	124777	-1.05566	2.75559e-05	0.00078014		59529.5	122306	-1.03883	0.000355144	0.00243844		Mup3	4	62001713
ENSMUSG00000020777	48878	45003	37933	65542	115321	131774	120816	85525	116839	79292	99584	58383		Acox1	521.126	584.969	509.396	743.088	1516.41	1379.97	1277.65	967.466	1151.47	972.206	1022.8	644.632		Acox1	84689.8	115129	-0.442988	0.0541678	0.729083		82437	51010.7	0.692491	0.00147169	0.0159673		109342	50002.5	1.12876	3.88208e-10	8.58971e-09		Acox1	11	116062714
ENSMUSG00000027875	90324	83461	77564	101452	67022	75283	82177	58718	75547	75971	65047	73663		Hmgcs2	1487.55	1675.77	1608.93	1776.72	1361.33	1217.8	1342.39	1026.01	1150.06	1438.85	1031.97	1256.36		Hmgcs2	70518.4	71734.9	-0.0246785	0.888967	0.999119		68648.6	91686.7	-0.417492	0.00450636	0.0357643		68109.1	89880.5	-0.400162	0.00293914	0.0151379		Hmgcs2	3	98187751
ENSMUSG00000028603	65063	60583	61981	70814	60336	79870	57997	93323	93177	80465	78000	39600		Scp2	1013.61	1150.66	1216.19	1173.13	1159.28	1222.16	896.188	1542.54	1341.77	1441.59	1170.58	638.89		Scp2	70223.2	73874.1	-0.0731219	0.791464	0.999119		68403.3	67387.9	0.0215744	0.930266	0.971302		70226.7	66063.1	0.0881762	0.611037	0.794458		Scp2	4	107901036
ENSMUSG00000035540	84622	80935	81324	91210	42786	56339	58985	47049	60745	48343	48936	108744		Gc	2485.14	2897.79	3008.12	2848.4	1549.7	1625.13	1718.18	1465.99	1648.97	1632.68	1384.42	3307.27		Gc	64619.8	51701.7	0.321762	0.241094	0.975195		62821.1	88233	-0.49007	0.067905	0.228548		49099.4	86499.4	-0.816972	3.84107e-12	1.15895e-10		Gc	5	89565381
ENSMUSG00000066072	64196	58709	45094	62812	78759	108539	97226	82152	113465	90018	81253	40201		Cyp4a10	1649.29	1838.88	1459.2	1716.02	2495.55	2738.95	2477.59	2239.33	2694.54	2659.6	2010.94	1069.6		Cyp4a10	78199.8	92471.3	-0.241841	0.382456	0.999119		76194.3	59809.7	0.349301	0.204697	0.448149		87845.2	58629.2	0.583343	4.5465e-06	5.04703e-05		Cyp4a10	4	115375461
ENSMUSG00000059908	126559	150933	112018	158350	40788	21834	31491	32435	52159	35704	22054	28469		Mug1	1188.45	1727.96	1324.91	1581.24	472.389	201.388	293.315	323.158	452.744	385.571	199.503	276.858		Mug1	33334	32829.8	0.0220027	0.943973	0.999119		32482.3	142941	-2.1377	4.56973e-16	3.00411e-13		31157.5	140135	-2.16919	1.00873e-20	8.06245e-19		Mug1	6	121815500
ENSMUSG00000005681	86101	74898	79551	96283	48830	74038	57229	58625	68438	52760	77644	103378		Apoa2	8687.57	9213.45	10109.8	10330.7	6076.53	7337.63	5727.5	6276.04	6382.96	6122.01	7546.94	10802.2		Apoa2	72800.6	60131.9	0.275819	0.207208	0.956478		70757.4	87613.5	-0.308272	0.126017	0.337367		57147.2	85888	-0.587767	7.10909e-06	7.5371e-05		Apoa2	1	171052623
ENSMUSG00000010651	24845	26299	21583	37323	123499	182211	120788	117740	97390	88183	110325	31429		Acaa1b	686.127	885.455	750.734	1096.06	4206.37	4942.55	3308.63	3449.87	2486.08	2800.59	2935.03	898.859		Acaa1b	78684.3	137470	-0.804972	0.0147233	0.457291		76614.9	28538.5	1.42471	1.93614e-05	0.000590235		130672	27976	2.22369	1.37002e-31	2.60464e-29		Acaa1b	9	118977091
ENSMUSG00000073842	170485	132576	76809	108069	55641	13300	154	79984	97251	34488	30921	4		Mup7	8942.32	8477.95	5074.4	6027.76	3599.46	685.215	8.01205	4451.23	4715.12	2080.33	1562.39	0.21728		Mup7	37953	39848	-0.0703158	0.969198	0.999119		37024.6	125450	-1.76057	0.236551	0.486814		37896	122959	-1.69808	0.17016	0.366081		Mup7	4	60066469
ENSMUSG00000030895	53354	52958	56350	47278	38291	42296	36283	37440	44687	52075	36890	51246		Hpx	1928.54	2333.76	2565.46	1817.24	1707.02	1501.67	1300.84	1435.86	1493.06	2164.67	1284.53	1918.31		Hpx	45192.4	39272.3	0.202564	0.331073	0.999119		44002	55132.1	-0.325329	0.120518	0.328632		37309.7	54053.1	-0.534825	0.000614643	0.00394751		Hpx	7	105240820
ENSMUSG00000071178	76771	85309	80985	98994	34729	29031	36975	33330	50166	33811	40840	102185		Serpina1b	1722.44	2333.48	2288.55	2361.82	960.988	639.765	822.837	793.406	1040.38	872.378	882.685	2374.27		Serpina1b	54834.9	34250.2	0.678984	0.0373162	0.667484		53280.8	89450.6	-0.747475	0.0193551	0.0999393		32513.1	87696.6	-1.43152	5.1069e-18	3.0031e-16		Serpina1b	12	103694415
ENSMUSG00000072849	124667	121611	93810	86576	27905	31653	2592	71123	80718	32133	27357	3912		Serpina1e	4177.4	4968.09	3959.24	3084.91	1153.23	1041.79	86.1486	2528.58	2500.11	1238.24	883.071	135.753		Serpina1e	33813.3	34277	-0.0196578	0.984888	0.999119		32980.9	111404	-1.75609	0.00168	0.0176042		32643.6	109215	-1.74231	0.0314156	0.104676		Serpina1e	12	103913190
ENSMUSG00000074768	135076	123688	81196	129653	5651	13145	24999	16198	61624	29865	68690	50193		Bhmt	1271.07	1419	962.357	1297.38	65.5838	121.497	233.332	161.721	536.015	323.188	622.671	489.138		Bhmt	49880.7	14778.7	1.75494	4.68842e-07	0.000416159		48476.7	121312	-1.32336	2.85348e-09	3.69219e-07		14018.8	118913	-3.08444	3.16649e-26	4.13375e-24		Bhmt	13	93753183
ENSMUSG00000001670	47431	50303	77644	47226	15437	33955	63227	11128	46402	34754	16388	53018		Tat	1068.59	1381.67	2203.26	1131.41	428.934	751.388	1412.9	265.999	966.319	900.437	355.671	1237		Tat	36546	30307.1	0.270047	0.560798	0.999119		35581.5	59166.5	-0.733649	0.0403066	0.163205		28719.7	58017.3	-1.01444	0.0755478	0.204843		Tat	8	110717069
ENSMUSG00000031722	61013	60470	63581	55052	27099	39918	33895	21960	38284	34031	33943	53683		Hp	2058.45	2487.26	2701.81	1975.07	1127.59	1322.81	1134.26	786.075	1193.91	1320.36	1103.17	1875.65		Hp	38760.8	30921.1	0.325997	0.165137	0.930758		37700.8	63014.8	-0.741095	0.000315612	0.00516997		29373.7	61781	-1.07262	3.76368e-09	7.28984e-08		Hp	8	110301760
ENSMUSG00000030359	52436	63217	57704	73066	37044	31490	49143	30870	51121	41680	21809	55922		Pzp	442.96	651.075	613.974	656.359	385.951	261.288	411.771	276.685	399.18	404.914	177.478	489.231		Pzp	41443	37771.2	0.13384	0.659561	0.999119		40353.2	64513.4	-0.67692	0.0198945	0.101822		35834.2	63249.8	-0.819724	2.1982e-05	0.000207246		Pzp	6	128460530
ENSMUSG00000028011	63271	54101	50267	50278	40580	51165	59202	45494	50208	36214	28455	38892		Tdo2	883.335	920.848	883.919	746.431	698.733	701.625	819.815	673.888	647.93	581.429	382.694	562.311		Tdo2	37080.8	49501.6	-0.416806	0.0359454	0.658218		36105.4	56726.4	-0.651808	0.000538054	0.0076787		47000	55609.4	-0.242656	0.0550324	0.160819		Tdo2	3	81864397
ENSMUSG00000027597	57799	50729	56676	62458	33431	49156	52410	38634	50593	34427	34203	46032		Ahcy	1116.48	1194.67	1378.92	1282.95	796.452	932.651	1004.16	791.797	903.351	764.769	636.456	920.846		Ahcy	39753.9	43570.9	-0.132274	0.470719	0.999119		38685.1	59354.9	-0.617582	0.000132514	0.00271956		41376.3	58187.5	-0.491883	0.000271538	0.00192584		Ahcy	2	154901230
ENSMUSG00000034994	34206	30077	34760	37696	38702	60355	56838	41570	48567	40547	42038	34089		Eef2	557.578	597.723	713.661	653.416	778.064	966.335	918.969	718.946	731.778	760.084	660.113	575.458		Eef2	39847.5	49533.1	-0.313913	0.0709688	0.77689		38790.2	35674.7	0.120795	0.417969	0.669629		47049.9	34973.4	0.427954	0.00340288	0.0171123		Eef2	10	81012465
ENSMUSG00000076441	78409	69112	60701	59201	20693	35067	28801	24847	35163	32069	25554	67398		Ass1	1759.92	1891.22	1716.06	1413.02	572.835	773.102	641.2	591.717	729.537	827.774	552.534	1566.64		Ass1	38983.3	27424	0.507407	0.0923204	0.820941		37907.8	69655.4	-0.877742	0.00301749	0.0269476		26059.4	68284.4	-1.38973	3.19659e-20	2.44514e-18		Ass1	2	31360219
ENSMUSG00000024661	28656	21702	24612	25299	35725	57770	34976	62284	45559	41852	47800	30682		Fth1	447.585	413.258	484.19	420.198	688.194	886.285	541.862	1032.17	657.762	751.754	719.218	496.295		Fth1	40029.5	48118.7	-0.265538	0.271072	0.982725		38963.1	26060.6	0.580234	0.000480916	0.00700053		45762.3	25546.7	0.841027	1.74463e-05	0.000168874		Fth1	19	9957962
ENSMUSG00000019987	42605	38969	37983	38552	24961	47829	61707	47901	55923	42087	40233	42646		Arg1	1036.12	1155.39	1163.45	996.982	748.669	1142.49	1488.48	1235.97	1257.11	1177.05	942.55	1074.05		Arg1	43578.6	45323.2	-0.0566436	0.805304	0.999119		42421.9	41258.9	0.0401103	0.774344	0.90181		43031.1	40448	0.0893333	0.645835	0.817034		Arg1	10	24791119
ENSMUSG00000027359	42838	40410	33730	49367	47547	59340	51766	44367	56504	46053	48031	36848		Slc27a2	618.3	711.084	613.19	757.701	846.393	841.257	741.094	679.427	753.848	764.412	667.828	550.782		Slc27a2	45158.9	51410.6	-0.187052	0.279645	0.988938		43963.4	43138.3	0.0273306	0.864064	0.942071		48838.3	42287.4	0.207776	0.126924	0.298191		Slc27a2	2	126394327
ENSMUSG00000028494	7044	7140	5603	9539	44505	93490	61991	75996	87504	70652	72714	27449		Plin2	108.675	134.298	108.878	156.496	846.832	1416.73	948.631	1243.98	1247.88	1253.53	1080.69	438.563		Plin2	62080.6	68931.3	-0.151021	0.637712	0.999119		60477.1	7597.3	2.99282	4.82865e-22	9.37188e-19		65546.1	7447.42	3.13769	1.21821e-56	8.51962e-54		Plin2	4	86566623
ENSMUSG00000008540	40976	34665	40215	47219	38162	53395	40449	47746	41814	32794	45875	35635		Mgst1	1102.94	1137.56	1363.38	1351.54	1266.86	1411.67	1079.91	1363.55	1040.34	1015.11	1189.51	993.329		Mgst1	37499.5	45427	-0.276677	0.0739193	0.778802		36475.6	42446	-0.218685	0.0993584	0.290184		43174.9	41610.3	0.0532582	0.709106	0.855032		Mgst1	6	138117314
ENSMUSG00000056666	22679	23016	25013	29945	69840	89478	74805	74839	72396	58566	46363	18172		Retsat	347.419	429.854	482.618	487.803	1319.51	1346.35	1136.63	1216.38	1025.13	1031.75	684.185	288.289		Retsat	47105.1	78216.7	-0.731595	0.0297686	0.613751		45920.8	26299.1	0.804136	0.0197774	0.101282		74316.4	25782.9	1.52728	1.45158e-25	1.77655e-23		Retsat	6	72575458
ENSMUSG00000061808	59596	53512	50631	60398	25787	32986	35067	34222	40476	28375	41053	73254		Ttr	2722.68	2980.52	2913.43	2934.22	1452.98	1480.2	1589.05	1658.81	1709.27	1490.78	1806.75	3465.83		Ttr	44143	32308.5	0.450269	0.094118	0.824543		42892.3	58296.7	-0.442693	0.0873445	0.268379		30685.9	57148.5	-0.897129	4.46927e-17	2.4243e-15		Ttr	18	20798337
ENSMUSG00000029445	57641	50483	45837	55428	29721	42534	34614	22098	33849	26137	28607	61431		Hpd	1467.66	1567.11	1470	1500.77	933.329	1063.75	874.185	596.978	796.66	765.328	701.678	1619.85		Hpd	36301.8	32510.1	0.15915	0.596094	0.999119		35286.6	54387	-0.624141	0.0187682	0.0980588		30884.8	53314.8	-0.787635	6.24343e-06	6.70797e-05		Hpd	5	123309870
ENSMUSG00000050708	22474	19702	19632	20960	40797	57346	30926	53913	48202	41676	53522	28409		Ftl1	908.741	971.252	999.846	901.243	2034.54	2277.58	1240.34	2312.95	1801.6	1937.96	2084.8	1189.63		Ftl1	41318.5	46429.3	-0.168247	0.512522	0.999119		40212.3	21560.5	0.899254	2.61993e-06	0.000117951		44156.2	21136.2	1.0629	3.96753e-08	6.50144e-07		Ftl1	7	45107368
ENSMUSG00000027187	52597	47480	39086	54607	38338	30457	26115	27741	31941	31508	28384	37622		Cat	1090.65	1200.32	1020.83	1204.1	980.467	620.331	537.123	610.323	612.221	751.355	566.985	807.909		Cat	31443.9	31649.8	-0.00940065	0.968051	0.999119		30599	50219.5	-0.714781	6.60633e-06	0.000242946		30061.6	49228.3	-0.7116	0.000206155	0.00150688		Cat	2	103284194
ENSMUSG00000015656	16050	13670	24136	25724	29745	55118	38066	43764	40193	41945	41539	17884		Hspa8	202.195	209.955	382.974	344.607	462.155	682.024	475.654	584.958	468.037	607.679	504.108	233.322		Hspa8	34286.2	41769.9	-0.284844	0.317823	0.999119		33396.2	20851.8	0.679515	0.0323981	0.141518		39711.5	20443	0.957967	2.88231e-05	0.000263008		Hspa8	9	40712280
ENSMUSG00000094793	77978	75988	63685	71533	2900	7933	42	71093	80783	21025	23248	33		Mup12	4562.74	5420.76	4693.53	4450.93	209.281	455.934	2.43759	4413.6	4369.26	1414.78	1310.42	1.99969		Mup12	28884.1	20759.1	0.476506	0.7936	0.999119		28170.9	75372.4	-1.41984	0.276734	0.532084		19780.4	73890.4	-1.90132	NA	1		Mup12	4	60693382
ENSMUSG00000033831	44237	40847	46383	46929	12442	18653	17360	9013	20797	16364	14415	54264		Fgb	629.108	708.209	830.82	709.695	218.227	260.555	244.877	135.995	273.385	267.626	197.482	799.184		Fgb	25726.4	14428.1	0.834359	0.0363222	0.660563		24996.6	46650.5	-0.900161	0.0179699	0.0948621		13702.3	45734.9	-1.73886	2.03621e-18	1.25782e-16		Fgb	3	82947448
ENSMUSG00000021477	16603	14336	12603	13256	18851	27076	19399	40818	39296	24989	24885	13874		Ctsl	138.635	145.941	132.547	117.704	194.133	222.066	160.666	361.619	303.298	239.958	200.169	119.973		Ctsl	24626.9	26838.8	-0.124081	0.699994	0.999119		23989.9	14769.9	0.699773	0.00757404	0.052109		25520.2	14478.9	0.817691	0.000314085	0.00218565		Ctsl	13	64507151
ENSMUSG00000028967	36356	32138	34936	39516	17524	31005	32725	6418	36279	26708	15520	33525		Errfi1	549.939	592.679	665.612	635.628	326.927	460.661	490.995	103.003	507.258	464.6	226.153	525.174		Errfi1	27117.6	21796.6	0.315117	0.445167	0.999119		26406.8	37248.6	-0.496276	0.0521882	0.19261		20687.8	36515.8	-0.819735	0.073068	0.199612		Errfi1	4	150938376
ENSMUSG00000017493	41209	35934	36143	43269	17086	20641	22448	15825	21035	15690	20377	34744		Igfbp4	505.624	537.53	558.558	564.551	258.556	248.758	273.194	206.012	238.568	221.39	240.851	441.48		Igfbp4	22160.9	19198.4	0.207031	0.409004	0.999119		21539.5	40708.2	-0.918334	7.7325e-05	0.0018086		18228.6	39906.3	-1.13041	6.23352e-19	4.13779e-17		Igfbp4	11	98932070
ENSMUSG00000018796	26910	26262	21951	39200	44156	33144	32100	30961	48886	34588	31682	26780		Acsl1	139.089	165.489	142.903	215.455	281.48	168.265	164.567	169.788	233.56	205.591	157.748	143.346		Acsl1	34105.5	36230.5	-0.0871833	0.72717	0.999119		33215	29573.8	0.167512	0.447704	0.691712		34404.1	28989.7	0.247013	0.247044	0.469601		Acsl1	8	46924074
ENSMUSG00000033022	34612	28003	31520	30917	13541	10340	22117	23401	44442	23549	26822	36378		Cdo1	1140.75	1125.2	1308.45	1083.55	550.417	334.73	723.015	818.295	1353.91	892.554	851.582	1241.64		Cdo1	31347.2	17595.5	0.83314	0.00414921	0.248214		30499.7	32586.5	-0.0954664	0.613266	0.809531		16695.3	31945.1	-0.936149	6.00471e-05	0.000502282		Cdo1	18	46846260
ENSMUSG00000054422	27409	22922	26918	31247	33174	64042	44682	28212	24312	34105	38525	48754		Fabp1	2685.54	2738.13	3321.93	3255.66	4008.81	6163.33	4342.41	2932.82	2201.88	3842.88	3636.26	4947.04		Fabp1	35547.8	42485.5	-0.257222	0.374672	0.999119		34563.6	28240.1	0.2915	0.218468	0.465464		40381.2	27684.1	0.544638	0.00881624	0.0374489		Fabp1	6	71176811
ENSMUSG00000028001	42371	41049	46632	48733	9360	9605	12200	4666	13377	11703	7629	50506		Fga	762.722	900.87	1057.28	932.85	207.803	169.827	217.829	89.116	222.583	242.267	132.293	941.535		Fga	20332.2	9081.07	1.16283	0.117554	0.86348		19747.5	46789.1	-1.2445	0.0097611	0.0624796		8616.1	45871.4	-2.41249	8.35675e-24	8.79795e-22		Fga	3	82933383
ENSMUSG00000029455	31550	31746	31332	38648	21191	21271	29591	18605	27906	22691	26255	42281		Aldh2	333.492	409.107	417.141	434.414	276.259	220.844	310.244	208.655	272.658	275.828	267.344	462.836		Aldh2	28796.9	22957.6	0.326942	0.17568	0.93659		27998.8	34768.1	-0.312401	0.143619	0.365134		21785.4	34085.1	-0.645772	8.01154e-05	0.000650963		Aldh2	5	121704090
ENSMUSG00000026664	39664	31633	35067	40889	17462	24149	19194	20403	23043	18906	22935	25849		Phyh	1135.3	1103.87	1264.22	1244.55	616.434	678.928	544.926	619.613	609.659	622.319	632.39	766.22		Phyh	21883.1	20516.4	0.0930329	0.542471	0.999119		21284.2	38248.5	-0.84562	1.64851e-11	4.64455e-09		19496.5	37494.2	-0.943449	1.43607e-14	5.78623e-13		Phyh	2	4923830
ENSMUSG00000031596	32534	31167	28989	28792	18230	16427	26085	10041	15252	17719	9546	31023		Slc7a2	192.972	225.379	216.57	181.601	133.359	95.7029	153.464	63.1896	83.6214	120.863	54.5444	190.562		Slc7a2	18039.8	17948.8	0.00728398	0.984535	0.999119		17551.6	31738.2	-0.854628	0.00885206	0.0586155		17021.9	31115	-0.870221	0.000203015	0.00148564		Slc7a2	8	41315433
ENSMUSG00000022464	28857	26300	25852	28753	22246	31836	32071	24006	27501	21746	18923	27349		Slc38a4	366.948	407.728	414.053	388.801	348.886	397.633	404.505	323.881	323.248	318.003	231.801	360.156		Slc38a4	23089.1	27691.7	-0.262259	0.159125	0.924376		22471.7	28603	-0.348056	0.0322407	0.140936		26299.6	28040.3	-0.0924296	0.452509	0.68031		Slc38a4	15	96892701
ENSMUSG00000031700	17476	16516	17120	17661	18094	29946	32384	25101	27235	26185	17986	11999		Gpt2	167.802	193.34	207.046	180.327	214.273	282.426	308.421	255.716	241.722	289.139	166.365	119.315		Gpt2	20254.5	26378.8	-0.381155	0.168896	0.935		19743	17971.8	0.135595	0.60973	0.8077		25051.7	17619	0.507834	0.000595252	0.00384187		Gpt2	8	86219205
ENSMUSG00000032079	22073	22850	22459	29090	21022	32760	29961	23863	32985	22597	30589	33245		Apoa5	474.221	598.504	607.741	664.59	557.021	691.312	638.461	543.948	655.044	558.302	633.078	739.676		Apoa5	28660.9	27008.9	0.0856464	0.598637	0.999119		27873.6	25162.9	0.147619	0.338644	0.596575		25657.6	24668.6	0.0567404	0.703656	0.852219		Apoa5	9	46179931
ENSMUSG00000025130	22246	21231	21069	24508	14187	22246	24176	23833	21657	20265	19263	21354		P4hb	421.307	490.206	502.573	493.566	331.372	413.818	454.14	478.893	379.122	441.359	351.433	418.814		P4hb	20000.6	21160.5	-0.0813673	0.644411	0.999119		19465.7	23222.7	-0.254615	0.0505897	0.188825		20099.1	22766.2	-0.179723	0.226823	0.444166		P4hb	11	120451124
ENSMUSG00000025393	25243	23219	22096	25501	21187	32223	28858	25633	27937	24132	26012	22859		Atp5b	322.81	362.002	355.9	346.78	334.16	404.746	366.042	347.791	330.233	354.894	320.444	302.732		Atp5b	24363.4	27119.7	-0.154645	0.264044	0.982445		23711.4	25016	-0.0772662	0.472075	0.710941		25765.2	24523.7	0.0712833	0.537676	0.745042		Atp5b	10	127919142
ENSMUSG00000032081	28909	24960	23880	27958	16103	36760	21386	36516	31007	19994	32794	30264		Apoc3	1544.75	1626.05	1607.2	1588.63	1061.24	1929.36	1133.48	2070.25	1531.51	1228.64	1688.08	1674.74		Apoc3	27285.7	27666.1	-0.0199819	0.93842	0.999119		26528.2	27473.3	-0.0504751	0.708144	0.864844		26318.4	26931.8	-0.0332284	0.879077	0.944376		Apoc3	9	46144231
ENSMUSG00000064368	32385	21852	24036	24666	14728	24571	18973	27710	19690	13235	14148	15143		mt-Nd6	3380.97	2781.31	3160.59	2738.34	1896.35	2519.6	1964.68	3069.35	1900.1	1588.99	1422.87	1637.21		mt-Nd6	14937	21610.6	-0.532857	0.00997695	0.380165		14537	26645.2	-0.874137	2.10779e-09	2.85418e-07		20543.9	26118.1	-0.346332	0.0539967	0.15862		mt-Nd6	MT	13552
ENSMUSG00000028356	31139	27329	27236	29934	18475	25099	21206	20350	23782	20613	21642	31415		Ambp	1197.45	1281.26	1319.18	1224.08	876.227	948.027	808.855	830.292	845.35	911.578	801.721	1251.08		Ambp	23586	21501	0.13352	0.475905	0.999119		22941	30111	-0.392362	0.0200585	0.102331		20428.7	29518.3	-0.530994	1.67544e-06	2.03906e-05		Ambp	4	63061512
ENSMUSG00000071177	40912	38704	37240	44373	13192	12230	15692	13208	21610	12512	16977	41600		Serpina1d	1590.2	1834.08	1823.14	1834.05	632.399	466.916	604.977	544.693	776.41	559.278	635.675	1674.52		Serpina1d	22322	13820.5	0.691668	0.0343634	0.645366		21686.8	42004.7	-0.953727	0.00266872	0.0247754		13119.2	41178.5	-1.65024	5.36402e-34	1.16709e-31		Serpina1d	12	103729853
ENSMUSG00000000049	33338	30480	35322	34766	14294	19600	22836	17082	23597	18164	22704	38024		Apoh	1133.22	1263.14	1512.27	1256.67	599.251	654.4	769.936	616.067	741.425	710.047	743.449	1338.53		Apoh	24744.5	18543.4	0.416192	0.085339	0.804578		24053.2	35030.6	-0.542382	0.0194164	0.100167		17606.4	34343.2	-0.963885	1.09801e-11	3.09816e-10		Apoh	11	108234180
ENSMUSG00000022040	26174	24458	20637	26370	27161	41242	29310	34674	32072	26890	28268	16529		Ephx2	570.93	650.423	566.981	611.665	730.697	883.616	634.143	802.471	646.656	674.533	593.992	373.384		Ephx2	24989.8	33386.3	-0.417923	0.0625742	0.757376		24333.8	25370	-0.0601664	0.767296	0.897371		31735.9	24870.2	0.351705	0.012239	0.048901		Ephx2	14	66321823
ENSMUSG00000048856	13093	10865	13274	15055	24144	44766	21828	32053	43409	36990	34755	22037		Slc25a47	237.662	240.443	303.48	290.597	540.515	798.141	393	617.307	728.34	772.154	607.729	414.256		Slc25a47	33098.3	30876.3	0.100248	0.709176	0.999119		32237.2	13618.1	1.2432	1.25407e-08	1.36913e-06		29373.4	13350.1	1.13767	3.71186e-08	6.09267e-07		Slc25a47	12	108801972
ENSMUSG00000027249	27010	27757	27716	29919	16416	22928	23118	17746	25537	19458	20826	35050		F2	318.565	399.124	411.73	375.242	238.792	265.614	270.447	222.068	278.406	263.919	236.62	428.112		F2	24362.4	20180.7	0.271676	0.212851	0.96296		23692.1	29409	-0.311844	0.136168	0.353377		19166.2	28832.3	-0.589081	1.07495e-05	0.00010901		F2	2	91455665
ENSMUSG00000026715	29963	29551	30169	31840	16324	19447	20718	16656	23127	19107	21600	36337		Serpinc1	189.971	228.421	240.919	214.667	127.646	121.106	130.289	112.043	135.536	139.314	131.925	238.587		Serpinc1	24230.7	18495.4	0.389669	0.0861008	0.805821		23558.8	31778.1	-0.431766	0.0491679	0.1853		17563.2	31154.6	-0.826869	2.42977e-11	6.60831e-10		Serpinc1	1	160806155
ENSMUSG00000037053	26567	22719	26243	26893	17079	26095	19841	21202	25625	19813	21745	26251		Azgp1	894.089	932.158	1112.4	962.429	708.891	862.595	662.309	757.056	797.144	766.811	704.97	914.914		Azgp1	22525.1	21213.6	0.0865281	0.588998	0.999119		21914.1	26724.7	-0.286301	0.0355576	0.151271		20161.8	26199.3	-0.377876	0.00584734	0.0268849		Azgp1	5	137979782
ENSMUSG00000056035	63350	53839	37434	47978	15152	8472	24288	13781	14802	9287	14409	48242		Cyp3a11	673.965	698.312	501.61	542.78	198.81	88.5294	256.296	155.555	145.561	113.623	147.672	531.51		Cyp3a11	20984.7	15708.9	0.417758	0.536777	0.999119		20370	52391.8	-1.3629	0.00140212	0.015404		14887.9	51355.8	-1.7864	8.71276e-12	2.48707e-10		Cyp3a11	5	145791236
ENSMUSG00000057400	27500	25839	36365	31517	11683	18059	30153	15127	21118	14483	16988	57047		Ces1c	641.428	734.772	1068.34	781.72	336.084	413.733	697.597	374.353	455.305	388.484	381.707	1377.98		Ces1c	26557.7	18655.3	0.509533	0.216179	0.96744		25794.1	31880.6	-0.305634	0.439812	0.685432		17695.2	31257.2	-0.820789	0.000524981	0.00344049		Ces1c	8	93825643
ENSMUSG00000017344	30298	30093	31269	32291	15136	14986	19210	15783	22102	17547	16820	34660		Vtn	808.69	979.255	1051.21	916.518	498.262	392.885	508.574	446.962	545.299	538.605	432.481	958.06		Vtn	22066.3	16525.3	0.417174	0.104739	0.841151		21458.1	32436.9	-0.59611	0.0157594	0.0869507		15686.9	31800.8	-1.0195	3.44568e-13	1.19422e-11		Vtn	11	78389917
ENSMUSG00000092274	3917	4362	5428	6276	15697	17701	21702	39795	68133	22693	46050	5545		Neat1	10.0286	13.6155	17.5039	17.0868	49.5658	44.5139	55.1119	108.101	161.242	66.8157	113.577	14.7023		Neat1	33156	24010	0.465637	0.366504	0.999119		32280	5242.25	2.62239	6.34607e-05	0.00155474		22812.7	5139.66	2.15013	3.42068e-15	1.44987e-13		Neat1	19	5874736
ENSMUSG00000061232	23466	22982	24799	26035	18309	26609	24052	19033	24029	19664	22342	27741		H2-K1	432.764	516.728	576.044	510.577	416.443	482.006	439.969	372.42	409.622	417.046	396.924	529.823		H2-K1	22637	22145.6	0.0316492	0.850038	0.999119		22018.9	25451.1	-0.208967	0.170989	0.404118		21037.2	24951.8	-0.246164	0.0780077	0.209598		H2-K1	17	34214991
ENSMUSG00000023944	16100	14523	18134	19838	19192	35354	22676	22175	18369	22319	20437	14602		Hsp90ab1	290.88	319.894	412.658	381.133	427.648	627.39	406.362	425.074	306.767	463.727	355.695	273.21		Hsp90ab1	18448.6	24915.7	-0.433574	0.0600814	0.749099		17964	17921.4	0.0034164	0.986932	0.994844		23688.8	17569.4	0.431168	0.0187206	0.0691411		Hsp90ab1	17	45878701
ENSMUSG00000059481	34658	35980	34519	41596	11277	7257	15935	8342	16241	13918	10198	39537		Plg	506.031	640.466	634.805	645.827	203.07	104.074	230.773	129.228	219.19	233.695	143.437	597.823		Plg	19460.5	10918.9	0.833729	0.0406009	0.684734		18915.2	38321.9	-1.01863	0.00599906	0.0437909		10351.3	37569.6	-1.85977	8.2925e-16	3.77636e-14		Plg	17	12597495
ENSMUSG00000068086	36394	35849	28371	45005	20456	14246	1453	22272	38712	18701	17666	963		Cyp2d9	741.889	890.94	728.438	975.576	514.291	285.242	29.3788	481.705	729.44	438.403	346.913	20.3297		Cyp2d9	17938.6	15352.3	0.224611	0.832641	0.999119		17494.2	37743.8	-1.10937	0.18449	0.422692		14608.7	36999.3	-1.34068	0.069472	0.192436		Cyp2d9	15	82317638
ENSMUSG00000066366	39829	33467	32181	38324	11748	14036	12584	14361	18687	11938	15954	29651		Serpina1a	1177.98	1206.75	1198.8	1205.32	428.53	407.749	369.161	450.647	510.873	406.041	454.549	908.184		Serpina1a	18346.1	13370.3	0.45645	0.0814216	0.794139		17830.6	37336.5	-1.06622	1.80154e-05	0.00055559		12702.9	36600.1	-1.52672	1.20702e-41	4.07516e-39		Serpina1a	12	103819848
ENSMUSG00000010025	10773	9673	10429	12911	40084	42411	41782	37082	28621	33646	32602	15139		Aldh3a2	103.882	113.718	126.665	132.39	476.711	401.694	399.626	379.386	255.108	373.111	302.846	151.181		Aldh3a2	26736.5	41042.8	-0.618326	0.0192235	0.525473		26040.9	11396.5	1.19219	4.50489e-06	0.000178844		38979.1	11172.1	1.8028	2.29429e-40	7.01982e-38		Aldh3a2	11	61114243
ENSMUSG00000067235	19062	19571	18019	21518	23454	32775	28998	27939	30264	21657	28852	30272		H2-Q10	237.544	297.338	282.823	285.146	360.471	401.17	358.428	369.401	348.607	310.365	346.357	390.672		H2-Q10	26673.9	28535.5	-0.0973236	0.482258	0.999119		25942.4	20402.6	0.346592	0.00737644	0.0510556		27111	20001.9	0.438773	0.000292189	0.00204856		H2-Q10	17	35780986
ENSMUSG00000030934	28165	30157	23673	29451	9576	10828	19740	12229	17294	15036	17089	36382		Oat	646.639	844.116	684.565	719.024	271.153	244.181	449.529	297.89	367.014	396.994	377.956	865.037		Oat	20806.1	13139.9	0.663039	0.0380757	0.67311		20220.5	29064.7	-0.523451	0.066786	0.226176		12463.5	28493.7	-1.1929	1.13557e-09	2.3606e-08		Oat	7	132159207
ENSMUSG00000023010	24087	20622	21399	25140	17701	23204	24998	18946	19945	17409	18892	26267		Tmbim6	285.083	297.565	319	316.406	258.384	269.751	293.462	237.913	218.201	236.953	215.397	321.955		Tmbim6	19964.9	21375	-0.0984704	0.595984	0.999119		19418.2	23729.3	-0.289263	0.0776206	0.248648		20297.4	23261.8	-0.196643	0.0905057	0.233472		Tmbim6	15	99290763
ENSMUSG00000037254	17643	19518	22383	22027	14471	16130	27749	13797	15593	14366	9895	21432		Itih2	288.372	388.936	460.795	382.849	291.714	258.956	449.87	239.265	235.584	270.033	155.801	362.777		Itih2	14915.8	18119.4	-0.28071	0.336751	0.999119		14515.5	21447.1	-0.563193	0.0305719	0.136267		17184.9	21027.9	-0.291128	0.176267	0.375671		Itih2	2	10099404
ENSMUSG00000005547	24330	23279	30117	20759	15815	12179	2640	5629	11682	6898	13910	23342		Cyp2a5	635.927	741.808	991.484	576.982	509.815	312.671	68.4428	156.102	282.239	207.342	350.239	631.828		Cyp2a5	13401.5	9559.28	0.487454	0.324061	0.999119		13014	25980.3	-0.99734	0.00210008	0.0209266		9091.19	25473.1	-1.48646	0.00821921	0.0353267		Cyp2a5	7	26534730
ENSMUSG00000022037	25652	24302	22251	27606	16572	20035	14461	16037	20481	15976	14414	22558		Clu	404.395	467.077	441.818	462.785	322.21	310.231	226.121	268.238	298.449	289.636	218.898	368.283		Clu	17748.1	17062.8	0.0568191	0.786034	0.999119		17269.8	25975.7	-0.588915	0.000835926	0.0106119		16215.6	25464.4	-0.651124	9.07275e-06	9.37534e-05		Clu	14	66205932
ENSMUSG00000022875	24697	22975	26656	31196	13065	18630	19615	13894	19100	13422	16475	31623		Kng1	411.742	466.98	559.738	553.058	268.639	305.074	324.361	245.766	294.34	257.334	264.593	545.984		Kng1	19448.7	16380.8	0.247661	0.351266	0.999119		18904	27537.9	-0.542725	0.037338	0.155698		15555.5	26996.8	-0.795329	1.88597e-07	2.75399e-06		Kng1	16	22876615
ENSMUSG00000015837	7716	6383	6742	8390	17411	28841	12054	26204	36803	28705	28100	7083		Sqstm1	124.576	125.64	137.101	144.044	346.693	457.366	193.033	448.872	549.238	532.966	437.04	118.428		Sqstm1	24164.8	21372.3	0.177165	0.668491	0.999119		23549.8	7588.73	1.63379	1.5024e-05	0.000472863		20336.6	7439.05	1.45089	6.17233e-10	1.33407e-08		Sqstm1	11	50090193
ENSMUSG00000040134	22075	19881	22600	24382	16450	21727	19121	18367	22710	15754	19846	26023		Rdh7	712.809	782.659	919.157	837.207	655.114	689.102	612.409	629.25	677.835	585.009	617.331	870.213		Rdh7	20278.8	19119.2	0.0849529	0.625103	0.999119		19720.6	23216.8	-0.235446	0.160342	0.38872		18164.3	22760.6	-0.325411	0.00883801	0.0375251		Rdh7	10	127719897
ENSMUSG00000025428	20029	18783	17565	21333	17310	25537	25132	21796	24173	19894	21223	19151		Atp5a1	346.167	395.78	382.37	392.076	368.98	433.519	430.837	399.684	386.182	395.411	353.351	342.779		Atp5a1	20360.7	22558.8	-0.147929	0.280273	0.988938		19816.5	20229	-0.0297155	0.790493	0.908838		21428	19830.9	0.111797	0.33124	0.564914		Atp5a1	18	77861429
ENSMUSG00000024052	8198	6856	12838	10337	21274	26787	32664	20890	30912	25549	20842	19031		Lpin2	36.3111	37.0224	71.6205	48.6874	116.214	116.538	143.502	98.1709	126.559	130.138	88.929	87.2949		Lpin2	23275.9	25577.8	-0.136066	0.520649	0.999119		22671.2	10075.5	1.17003	7.15115e-06	0.000259701		24279.6	9878.68	1.29741	4.31462e-09	8.31584e-08		Lpin2	17	71489555
ENSMUSG00000040564	30724	25564	30073	33657	15273	19784	13913	14236	19163	13743	21062	36221		Apoc1	2237.53	2269.77	2758.53	2606.5	1371.81	1415.2	1005.01	1100	1290	1150.99	1477.62	2731.79		Apoc1	21736.4	16033.9	0.43899	0.122835	0.869154		21118	31254.2	-0.565573	0.0349823	0.149589		15238.5	30638.9	-1.00765	1.11744e-10	2.69479e-09		Apoc1	7	19423406
ENSMUSG00000010064	24392	25571	21718	28994	15494	18896	15437	13779	21211	14084	17815	26580		Slc38a3	250.452	320.101	280.87	316.575	196.209	190.572	157.217	150.109	201.314	166.304	176.212	282.636		Slc38a3	19161.5	16137.9	0.247772	0.25012	0.980953		18631.3	26225.6	-0.493239	0.012785	0.0751694		15332.2	25710	-0.745781	4.41066e-07	6.01041e-06		Slc38a3	9	107527833
ENSMUSG00000025533	25308	26473	24479	24713	13027	20549	16813	16075	25426	17393	17357	19205		Asl	283.848	361.986	345.804	294.743	180.198	226.375	187.039	191.29	263.597	224.337	187.532	223.068		Asl	19075.5	16705.3	0.191409	0.252593	0.980953		18567.4	26440.3	-0.509949	0.00120941	0.0138531		15874.4	25922.1	-0.707433	4.23128e-07	5.79014e-06		Asl	5	130040099
ENSMUSG00000026193	29265	30685	23585	34466	12339	10902	14911	8336	17237	14606	10193	24250		Fn1	135.701	173.47	137.746	169.949	70.5658	49.6538	68.5806	41.0116	73.8809	77.8872	45.5313	116.451		Fn1	16105.2	11837.3	0.444196	0.132671	0.882778		15670.6	30672.3	-0.968884	0.00024107	0.00421534		11231.7	30068.5	-1.4207	1.68874e-13	6.07884e-12		Fn1	1	71624679
ENSMUSG00000063229	21424	19145	19072	20295	15937	26971	24525	18058	20109	20109	20700	16327		Ldha	350.701	382.079	393.225	353.278	321.752	433.655	398.203	313.631	304.272	378.553	326.422	276.782		Ldha	18710.5	21395.3	-0.19348	0.293024	0.992642		18212.7	20835.6	-0.194121	0.16491	0.395096		20325	20425.8	-0.00709006	0.960794	0.981706		Ldha	7	46490899
ENSMUSG00000005514	14047	13582	18659	18675	19038	33586	32213	18212	18818	14814	13302	18630		Por	189.284	223.129	316.685	267.597	316.395	444.529	430.547	260.376	234.39	229.563	172.671	259.979		Por	15841.6	25716.8	-0.699013	0.00213642	0.168368		15417.4	17048.2	-0.145049	0.481214	0.719617		24424.5	16714.5	0.547269	0.00974299	0.0406017		Por	5	135698887
ENSMUSG00000058135	14493	10574	12305	13703	6752	9217	6303	10617	14656	11455	12866	32013		Gstm1	533.114	474.201	570.101	536.004	306.318	333.014	229.968	414.359	498.324	484.569	455.909	1219.51		Gstm1	17198.5	8331.64	1.04561	0.00180639	0.153583		16712.2	13249	0.33502	0.280567	0.535917		7921.24	12987.4	-0.713327	8.21169e-05	0.000665568		Gstm1	3	107919571
ENSMUSG00000002769	37301	33396	30882	33819	7484	9050	8405	8441	16052	9178	13108	32427		Gnmt	1675.86	1829.25	1747.56	1615.73	414.696	399.371	374.553	402.368	666.624	474.203	567.317	1508.76		Gnmt	17039	8455.41	1.0109	0.00215053	0.168691		16552	35249.5	-1.09059	0.000840527	0.01064		8032.27	34555.7	-2.10507	1.97672e-87	5.52972e-84		Gnmt	17	47036590
ENSMUSG00000033860	29469	27880	31726	31785	5659	6753	6462	2803	8560	7535	7245	39865		Fgg	762.888	879.933	1034.47	875.001	180.681	171.713	165.928	76.9894	204.835	224.325	180.678	1068.77		Fgg	15423.4	5489.27	1.49044	NA	1		14971.7	31632.2	-1.07916	NA	1		5211.78	31011.8	-2.57298	8.02003e-28	1.19884e-25		Fgg	3	82915031
ENSMUSG00000006373	18615	15497	16535	19237	13964	17496	13660	21355	17705	15014	15971	22152		Pgrmc1	543.145	551.267	607.667	596.871	502.506	501.421	395.332	661.097	477.511	503.788	448.908	669.362		Pgrmc1	17131.7	16861.2	0.0229623	0.915284	0.999119		16664	18167.3	-0.12461	0.432571	0.680553		16026.5	17809.2	-0.152179	0.361383	0.595903		Pgrmc1	X	35861859
ENSMUSG00000025194	16432	16798	17449	20963	20987	14961	18754	13357	20396	15895	15973	15888		Abcc2	104.353	130.057	139.57	141.566	164.378	93.3222	118.132	89.9985	119.727	116.084	97.7176	104.491		Abcc2	16424.2	17521	-0.0932325	0.680171	0.999119		15986.8	18714	-0.227225	0.129258	0.342805		16628.3	18346.7	-0.141903	0.484918	0.705159		Abcc2	19	43770631
ENSMUSG00000074207	15933	14151	21168	23821	20938	34375	25554	20511	20397	12894	18583	32249		Adh1	386.61	418.624	646.94	614.648	626.599	819.274	615.026	528.05	457.485	359.801	434.374	810.378		Adh1	20227.9	25463.4	-0.332081	0.22238	0.96744		19657.7	19633.6	0.00178526	0.994974	0.997757		24199.2	19248.3	0.330252	0.108444	0.266209		Adh1	3	137966752
ENSMUSG00000078672	34525	29172	16768	20168	11469	5505	435	14676	18444	14554	18117	851		Mup20	2015.81	2076.56	1233.12	1252.19	825.887	315.707	25.1921	909.153	995.419	977.233	1019	51.4567		Mup20	12419.7	8494.16	0.548084	0.620989	0.999119		12100.3	25987	-1.10275	0.161134	0.389793		8080.71	25472.6	-1.65641	0.0617157	0.175605		Mup20	4	61968471
ENSMUSG00000073418	21833	24870	22762	24873	11415	12672	14506	10598	19077	15199	11972	21934		C4b	207.723	288.475	272.766	251.646	133.945	118.42	136.892	106.981	167.77	166.297	109.726	216.115		C4b	16511.4	12455.4	0.406694	0.0703081	0.776012		16068.4	24727.3	-0.621874	0.00460839	0.0363101		11825	24243.1	-1.03572	2.95128e-12	9.05832e-11		C4b	17	34947354
ENSMUSG00000021364	15818	12631	12949	12690	14643	14553	17863	17918	15769	22022	14949	15886		Elovl2	216.104	210.383	222.821	184.359	246.729	195.288	242.061	259.725	199.136	345.993	196.742	224.762		Elovl2	16849.8	16501	0.0301558	0.894519	0.999119		16413.1	14071.1	0.222077	0.295676	0.552648		15667.5	13793.8	0.183753	0.178685	0.379179		Elovl2	13	41335857
ENSMUSG00000096688	38408	18532	43913	50090	25474	48	178	29541	23757	9995	2049	909		Mup17	2244.95	1320.59	3232.86	3113.34	1836.37	2.75573	10.3196	1831.99	1283.54	671.841	115.372	55.023		Mup17	8659.95	15064.1	-0.798695	0.632764	0.999119		8460.8	39100.5	-2.20832	0.00704026	0.0495285		14313.6	38327.1	-1.42099	0.348078	0.582868		Mup17	4	61510166
ENSMUSG00000060802	26225	20573	22795	24194	10006	12687	12583	12036	14879	11805	14785	27812		B2m	1652.27	1580.25	1808.9	1620.93	777.508	785.12	786.337	804.565	866.511	855.325	897.346	1814.65		B2m	16750.8	11951.7	0.48701	0.0649121	0.764474		16279.4	24383.3	-0.582845	0.0234195	0.114176		11352.4	23902.7	-1.07416	2.4387e-25	2.89422e-23		B2m	2	121978167
ENSMUSG00000035504	19176	16503	14234	19181	17008	22876	20240	13435	15083	16146	17984	14530		Reep6	414.611	435.019	387.632	441.007	453.54	485.819	434.063	308.201	301.443	401.465	374.578	325.345		Reep6	15452.3	18565.6	-0.264826	0.179015	0.93659		15036.4	17899.6	-0.251509	0.0687796	0.230736		17634.4	17546.1	0.00723866	0.963687	0.982656		Reep6	10	80165787
ENSMUSG00000039323	17725	15363	11163	15641	24329	30550	22808	16723	20312	20700	20395	13924		Igfbp2	519.976	549.459	412.465	487.925	880.238	880.278	663.656	520.505	550.788	698.34	576.36	423.016		Igfbp2	18255.7	23958.2	-0.392173	0.0960733	0.827386		17775	15486.1	0.19884	0.29221	0.548626		22763.3	15179.9	0.584523	0.00200519	0.010965		Igfbp2	1	72863662
ENSMUSG00000004558	32768	27308	27469	35023	10348	10025	11561	9081	12176	9600	10952	28570		Ndrg2	522.659	531.032	551.849	594.037	203.565	157.06	182.904	153.679	179.518	176.092	168.281	471.927		Ndrg2	14857.4	10439.2	0.509173	0.126414	0.875771		14435.5	31798.3	-1.13934	0.000439797	0.00659432		9910.7	31170.9	-1.6532	4.80649e-35	1.13398e-32		Ndrg2	14	52142728
ENSMUSG00000030688	17479	16053	14917	18321	12533	22444	17442	15215	16949	13339	17144	18245		Stard10	391.512	438.376	420.842	436.384	346.228	493.787	387.51	361.587	350.919	343.598	369.925	423.222		Stard10	15814.5	16932.5	-0.0985692	0.570309	0.999119		15380.8	17366.8	-0.175176	0.127468	0.339889		16092.1	17024.8	-0.0812366	0.576118	0.771995		Stard10	7	100966293
ENSMUSG00000034528	7659	6955	6991	7978	17180	31989	22607	24952	28126	21121	22658	7355		Hsd17b13	192.392	212.997	221.188	213.108	532.25	789.271	563.269	665.017	653.066	610.138	548.288	191.334		Hsd17b13	18993.6	24226.2	-0.351059	0.293707	0.992642		18503.4	7706.99	1.26356	9.4013e-05	0.00208668		23031	7555.36	1.60806	1.79731e-25	2.14603e-23		Hsd17b13	5	104103306
ENSMUSG00000027227	22948	18439	25191	27281	15413	15967	13588	11431	11517	9507	12533	25836		Sord	528.654	517.877	730.939	668.311	437.918	361.295	310.485	279.399	245.245	251.866	278.134	616.379		Sord	14377.5	14396.1	-0.00185727	0.995287	0.999223		13968.6	24475.9	-0.809169	0.00814776	0.0553579		13674.5	23994.4	-0.811236	7.70033e-06	8.0808e-05		Sord	2	122065230
ENSMUSG00000003617	18559	20230	18520	18762	7673	5450	12899	6628	11981	10455	6049	17863		Cp	105.121	139.698	132.125	113.007	53.6016	30.3209	72.4684	39.8317	62.728	68.1016	33.0058	104.781		Cp	11287.1	8278.75	0.447184	0.204973	0.956478		10983.7	19940	-0.860311	0.00419196	0.0338848		7847.4	19549.5	-1.31684	2.08941e-08	3.58274e-07		Cp	3	20011218
ENSMUSG00000028127	14833	13631	11464	16151	20146	23428	28560	23167	21112	16822	17734	14932		Abcd3	121.902	136.575	118.666	141.147	204.197	189.116	232.808	202.006	160.378	158.986	140.398	127.085		Abcd3	17005.2	24065.4	-0.500986	0.00127085	0.126821		16553.1	14542.1	0.18685	0.173676	0.407654		22847.5	14255.2	0.680545	4.51489e-08	7.36142e-07		Abcd3	3	121552423
ENSMUSG00000028186	22071	19449	21190	22251	10992	19509	9064	8301	9848	11885	9686	27796		Uox	238.841	256.594	288.82	256.052	146.704	207.364	97.2894	95.3081	98.5075	147.906	100.973	311.505		Uox	14490.1	12049.5	0.266087	0.489083	0.999119		14084.5	22163.8	-0.654104	0.0537883	0.196728		11461.7	21728.1	-0.922733	7.06836e-05	0.000580833		Uox	3	146276181
ENSMUSG00000020429	2814	2328	2887	2029	7348	29101	17562	3166	14820	21361	12642	3819		Igfbp1	99.9813	100.842	129.196	76.6598	321.99	1015.58	618.909	119.349	486.718	872.801	432.696	140.521		Igfbp1	12960.2	13925.7	-0.103685	0.890858	0.999119		12644.1	2638.78	2.26054	6.43755e-08	5.51231e-06		13242.8	2587.06	2.35585	2.87973e-05	0.000262895		Igfbp1	11	7147782
ENSMUSG00000060803	20894	18115	14975	17005	14373	13381	4969	20451	18004	15088	12125	5429		Gstp1	731.333	773.025	660.19	632.938	620.468	460.037	172.513	759.488	582.501	607.33	408.835	196.793		Gstp1	12218.6	13729.3	-0.16817	0.691897	0.999119		11909.6	18430.8	-0.630003	0.0426375	0.169156		13060.8	18067.3	-0.468167	0.140141	0.31947		Gstp1	19	4085407
ENSMUSG00000017950	16971	14476	14435	14713	15082	16489	16027	13022	18568	15508	12200	13692		Hnf4a	190.46	198.065	204.043	175.586	208.754	181.762	178.405	155.056	192.618	200.148	131.895	159.133		Hnf4a	14508.4	15403.2	-0.0863413	0.653796	0.999119		14129.1	15782.2	-0.159644	0.345584	0.603727		14628.4	15471.6	-0.080862	0.5384	0.745355		Hnf4a	2	163348728
ENSMUSG00000003623	15285	13747	8505	15232	21416	17026	17263	13965	19391	26003	17891	19020		Crot	151.794	166.441	106.383	160.856	262.305	166.079	170.045	147.144	178.002	296.97	171.158	195.612		Crot	20185.1	17929.2	0.17098	0.506196	0.999119		19661.5	13597.4	0.531999	0.0223856	0.110586		17023.1	13328	0.35297	0.091997	0.236107		Crot	5	9016033
ENSMUSG00000006522	20648	22287	21591	22607	8014	9882	12388	9418	16178	15519	11330	17279		Itih3	307.524	404.683	405.026	358.043	147.207	144.563	183.004	148.824	222.721	265.806	162.556	266.512		Itih3	14668.4	9999.44	0.552753	0.00705863	0.327815		14280.3	22833.3	-0.677126	0.000581309	0.00816655		9492.69	22386.1	-1.23765	8.79825e-18	5.06728e-16		Itih3	14	30630529
ENSMUSG00000021922	18147	16753	21995	18747	12016	11383	15700	9199	11228	14401	6912	26916		Itih4	266.467	299.911	406.791	292.726	217.609	164.175	228.663	143.315	152.396	243.181	97.772	409.302		Itih4	14629.1	12260.5	0.254812	0.496501	0.999119		14231.8	19871.6	-0.4816	0.194739	0.435366		11633.8	19482.7	-0.743855	0.000114671	0.000893901		Itih4	14	30608433
ENSMUSG00000060126	12976	9240	10614	11276	10750	26282	15849	17044	16195	13512	19231	15020		Tpt1	295.412	256.461	304.351	272.982	301.838	587.702	357.889	411.691	340.803	353.758	421.757	354.122		Tpt1	15382.2	17387.4	-0.176813	0.435268	0.999119		14960.5	11438.3	0.38729	0.00211595	0.0210247		16536.8	11212.4	0.560625	0.00477016	0.0227384		Tpt1	14	76082533
ENSMUSG00000054630	12255	10949	12637	13064	15859	17269	9860	22437	18705	15190	14609	12122		Ugt2b5	357.381	389.274	464.164	405.122	570.392	494.649	285.203	694.219	504.209	509.42	410.404	366.091		Ugt2b5	14618.7	16739.5	-0.195427	0.46925	0.999119		14233.9	12774.7	0.156056	0.345892	0.604155		15917.7	12523.8	0.345956	0.135819	0.312931		Ugt2b5	5	87272819
ENSMUSG00000024900	17003	15480	14984	19264	21518	23946	29812	20608	24280	24594	21179	19704		Cpt1a	120.554	133.81	133.812	145.243	188.165	166.764	209.656	155.027	159.126	200.533	144.656	144.68		Cpt1a	21798.4	24238.6	-0.153101	0.406806	0.999119		21225.5	17346.4	0.291138	0.0621543	0.216105		23007.8	17004.7	0.436201	0.00140274	0.00810042		Cpt1a	19	3372334
ENSMUSG00000024892	15845	18107	14586	19812	12340	15002	20129	10236	16774	14429	13199	12022		Pcx	180.63	251.655	209.431	240.168	173.496	167.98	227.603	123.805	176.753	189.161	144.947	141.928		Pcx	13636.7	14514.7	-0.0900459	0.682941	0.999119		13277.6	17833.9	-0.425628	0.0128435	0.0754117		13773.2	17483.8	-0.344128	0.0726713	0.198764		Pcx	19	4560500
ENSMUSG00000110439	30199	23283	8138	59257	11593	4545	4317	23225	16563	8395	3582	9629		Mup22	1900.44	1786.33	645.042	3965.44	899.779	280.935	269.465	1550.71	963.462	607.549	217.15	627.535		Mup22	9137.13	11398.5	-0.319027	0.641098	0.999119		8903.85	30420.9	-1.77257	0.000331924	0.00533399		10835.7	29809.4	-1.45999	0.05457	0.159873		Mup22	4	60773588
ENSMUSG00000029630	35634	29031	20102	23669	11190	5361	10874	13575	13428	7919	10012	20469		Cyp3a25	926.914	920.659	658.602	654.706	358.991	136.972	280.558	374.652	322.865	236.889	250.881	551.401		Cyp3a25	12462.5	10577.6	0.236605	0.500433	0.999119		12113.3	28028.5	-1.21029	1.96279e-05	0.000595761		10037.7	27473.9	-1.45268	5.72451e-08	9.21095e-07		Cyp3a25	5	145914004
ENSMUSG00000032786	11712	13571	17495	23373	21616	17431	17584	13207	12858	11122	9031	12431		Alas1	102.785	145.202	193.384	218.124	233.965	150.256	153.064	122.974	104.305	112.248	76.3495	112.979		Alas1	11011.5	17966.5	-0.706281	0.00321676	0.212495		10719.3	17319.1	-0.692154	0.00583388	0.042944		17057.9	16979.8	0.00660697	0.978746	0.99002		Alas1	9	106110654
ENSMUSG00000050440	12274	9697	16074	14944	7872	12064	14185	10718	13466	8160	11071	19249		Hamp	1622.06	1562.36	2675.55	2100.09	1283.05	1565.97	1859.38	1502.82	1644.95	1240.14	1409.42	2634.42		Hamp	12480.1	11223	0.153161	0.552198	0.999119		12130.8	13884.1	-0.19474	0.475155	0.713795		10656.2	13611.8	-0.353099	0.0712995	0.196094		Hamp	7	30641793
ENSMUSG00000022445	15856	16133	18409	21015	14151	15982	17156	9194	11666	10028	11436	24062		Cyp2d26	479.424	594.707	701.077	675.689	527.706	474.645	514.519	294.947	326.049	348.69	333.099	753.449		Cyp2d26	13864.4	14306.9	-0.0453262	0.884907	0.999119		13474.4	18684.6	-0.471625	0.103583	0.297977		13581.8	18318.2	-0.431602	0.0317755	0.105623		Cyp2d26	15	82674302
ENSMUSG00000024359	10880	10063	11165	11902	11121	15035	15202	14777	14439	13848	12189	10900		Hspa9	136.778	154.233	176.789	159.11	172.429	185.653	189.56	197.1	167.787	200.204	147.614	141.909		Hspa9	12455.5	14145.6	-0.183604	0.26991	0.982501		12128.4	11496.3	0.077216	0.635738	0.823015		13436.5	11270.5	0.253682	0.0414865	0.129692		Hspa9	18	35070467
ENSMUSG00000069922	24573	22822	20488	28642	11664	8476	8161	13384	20504	9592	9997	12194		Ces3a	506.83	573.878	532.246	628.201	296.709	171.714	166.958	292.889	390.911	227.516	198.631	260.463		Ces3a	12437.8	10751	0.210312	0.463205	0.999119		12107.7	25054.1	-1.0491	2.69335e-06	0.000120019		10213.1	24560.2	-1.26597	2.25552e-09	4.48858e-08		Ces3a	8	105775233
ENSMUSG00000038539	7349	6540	6580	6012	10979	16859	9477	12416	14059	18028	18230	8653		Atf5	199.795	216.769	225.316	173.807	368.128	450.194	255.556	358.139	353.302	563.643	477.437	243.624		Atf5	14353.2	12570.3	0.191339	0.497153	0.999119		13977	6917.55	1.01473	7.08421e-05	0.00169284		11953.6	6781.65	0.817773	7.47627e-06	7.88457e-05		Atf5	7	44461680
ENSMUSG00000026864	10096	10477	10285	10658	5676	6601	9700	7377	6522	8147	4918	6333		Hspa5	129.353	163.654	165.974	145.209	89.6908	83.0706	123.27	100.281	77.24	120.039	60.6999	84.0295		Hspa5	6356.42	7388.65	-0.217186	0.370356	0.999119		6192.45	10870.7	-0.811941	0.000259489	0.00444877		7012.26	10657.7	-0.603851	0.000158335	0.00119389		Hspa5	2	34661982
ENSMUSG00000053279	20512	22207	23136	24836	12708	7842	10393	10945	12240	9850	9839	22253		Aldh1a1	225.117	297.134	319.815	289.85	172.011	84.5355	113.136	127.447	124.17	124.319	104.022	252.921		Aldh1a1	13129.7	10822	0.278889	0.377614	0.999119		12764.2	23773.3	-0.897242	0.00136354	0.015094		10272.6	23307.8	-1.18208	1.67657e-08	2.90537e-07		Aldh1a1	19	20470079
ENSMUSG00000001435	18623	18160	15444	18724	10022	10046	10812	7941	14490	11990	11702	17315		Col18a1	143.719	170.861	150.118	153.658	95.389	76.15	82.7618	65.021	103.364	106.41	86.9958	138.383		Col18a1	13424.2	9880.77	0.44216	0.0302442	0.616371		13060	18474.3	-0.500378	0.00299205	0.0268151		9381.22	18110.9	-0.949054	9.55622e-11	2.32749e-09		Col18a1	10	76888012
ENSMUSG00000003721	6938	5659	3175	4496	8568	8143	13687	28180	40855	27728	22637	7151		Insig2	108.242	107.637	62.3896	74.5894	164.861	124.783	211.8	466.459	589.168	497.482	340.213	115.537		Insig2	23549.4	14827.8	0.667382	0.155045	0.920704		22960.2	5217.56	2.13767	1.54345e-07	1.11476e-05		14085.9	5114.06	1.4617	0.00343433	0.0172439		Insig2	1	121232082
ENSMUSG00000021794	16398	15393	18843	17040	9250	9777	16722	12654	13039	12158	10373	24982		Glud1	211.044	241.528	305.451	233.208	146.826	123.594	213.466	172.792	155.118	179.947	128.605	332.97		Glud1	14732.3	12189.9	0.273278	0.374663	0.999119		14325.2	17753.5	-0.309543	0.28325	0.53886		11565.9	17405.7	-0.589646	0.00189299	0.0104595		Glud1	14	34032684
ENSMUSG00000022108	16902	14560	15059	17546	11463	12363	13810	12564	13333	10888	12341	18663		Itm2b	335.214	352.052	376.174	370.044	280.389	240.834	271.666	264.377	244.425	248.331	235.78	383.32		Itm2b	13346.2	12731.2	0.0680671	0.736137	0.999119		12978.3	16665.3	-0.36075	0.0518696	0.191797		12089.2	16337	-0.43444	7.80006e-05	0.00063589		Itm2b	14	73599666
ENSMUSG00000005610	10818	8539	9211	10362	11139	13150	13590	16042	15416	12830	11895	10543		Eif4g2	57.6582	55.486	61.8344	58.7285	73.2216	68.8416	71.8443	90.7164	75.9487	78.6394	61.0733	58.1935		Eif4g2	12236	13649.7	-0.15774	0.382217	0.999119		11914.1	10111	0.236715	0.110525	0.311045		12966.1	9911.61	0.387556	0.00324109	0.0164271		Eif4g2	7	110666957
ENSMUSG00000033634	21678	17992	16775	21765	10775	8330	6502	10369	10239	7827	11245	12944		Nat8f2	355.826	360.048	346.809	379.899	218.13	134.3	105.858	180.58	155.35	147.745	177.808	220.031		Nat8f2	10167.4	9295.6	0.129399	0.611717	0.999119		9884.7	20266.7	-1.03583	2.36252e-11	6.34901e-09		8832.23	19866.5	-1.16958	1.52501e-08	2.67109e-07		Nat8f2	6	85842404
ENSMUSG00000030236	21697	17690	16470	21781	10107	5201	8919	8596	8901	9431	10893	20781		Slco1b2	238.509	237.08	228.038	254.609	137.027	56.1569	97.2479	100.257	90.4438	119.224	115.352	236.574		Slco1b2	12160.4	8492.97	0.517877	0.126315	0.875771		11817.9	20102	-0.766384	0.00571554	0.0422689		8058.39	19704.8	-1.29007	6.62762e-09	1.22783e-07		Slco1b2	6	141575244
ENSMUSG00000004207	12556	11274	10747	12252	13759	17366	17911	13818	14158	13512	13631	11565		Psap	247.931	271.406	267.286	257.264	335.078	336.815	350.799	289.493	258.414	306.831	259.287	236.495		Psap	12796.7	15866.9	-0.310274	0.0430842	0.694803		12456.4	12189.3	0.0312425	0.804431	0.914985		15068	11949.3	0.334591	0.00303218	0.0155232		Psap	10	60113449
ENSMUSG00000032349	9083	7828	5249	7559	13659	14203	19838	16523	19935	21220	18507	11032		Elovl5	139.735	146.821	101.709	123.66	259.163	214.618	302.713	269.697	283.482	375.422	274.273	175.762		Elovl5	17169.7	16244.1	0.0799392	0.743332	0.999119		16725.5	7674.87	1.1238	3.38303e-06	0.000143783		15418.5	7523	1.03524	2.31335e-10	5.32941e-09		Elovl5	9	77824646
ENSMUSG00000040713	9727	8621	8981	8773	12949	16427	12029	14417	14775	15109	14587	11437		Creg1	223.133	241.104	259.488	214.005	366.353	370.13	273.699	350.891	313.29	398.584	322.347	271.702		Creg1	13558.4	14164.4	-0.0630939	0.734819	0.999119		13200.1	9424.8	0.486017	0.00224617	0.0218708		13462	9239.58	0.543015	0.000159432	0.00120076		Creg1	1	165591315
ENSMUSG00000024507	12412	12507	10626	13943	14975	20150	21907	16968	15988	16631	14383	10006		Hsd17b4	197.568	242.711	213.036	236.005	293.982	315.037	345.873	286.562	235.236	304.434	220.545	164.942		Hsd17b4	13843.3	18623	-0.427921	0.0422545	0.691866		13483.6	12881.4	0.0658943	0.745588	0.88562		17684.3	12628	0.485885	0.000119554	0.000928274		Hsd17b4	18	50261268
ENSMUSG00000028691	11915	9747	11189	11071	9799	16758	12063	15974	13079	12544	13262	15958		Prdx1	212.157	211.59	250.936	209.624	215.19	293.086	213.047	301.779	215.264	256.861	227.48	294.264		Prdx1	13290.3	13715.8	-0.0455073	0.81682	0.999119		12929.1	11450.7	0.175179	0.233348	0.483341		13039.5	11225.4	0.216162	0.184496	0.386934		Prdx1	4	116542741
ENSMUSG00000092341	9313	11517	14908	13248	7913	8018	12181	11073	20906	19647	28263	26510		Malat1	72.2106	108.871	145.593	109.233	75.6713	61.0645	93.6813	91.094	149.836	175.189	211.107	212.871		Malat1	23003.4	9905.97	1.21547	4.87924e-09	8.22885e-06		22365.3	12954.6	0.787843	0.000525967	0.00752464		9402.13	12702.4	-0.433987	0.0434175	0.134271		Malat1	19	5845717
ENSMUSG00000022982	12296	9988	12324	12856	9626	20229	14166	14361	14019	11253	15151	14222		Sod1	167.818	166.194	211.853	186.582	162.031	271.181	191.77	207.956	176.858	176.621	199.199	201.016		Sod1	13150.2	14564.1	-0.147363	0.444099	0.999119		12789.6	12373	0.047812	0.712842	0.868117		13846.2	12129.6	0.19102	0.279644	0.508874		Sod1	16	90017642
ENSMUSG00000024646	12139	9375	11538	12805	7980	16110	11119	14183	13590	10143	13636	18336		Cyb5a	211.897	199.515	253.678	237.691	171.8	276.216	192.516	262.678	219.279	203.614	229.299	331.469		Cyb5a	13415.8	12349.6	0.119443	0.610632	0.999119		13042.8	11924.6	0.129314	0.491162	0.727024		11742.3	11689.6	0.0065336	0.971281	0.985881		Cyb5a	18	84856829
ENSMUSG00000032399	8807	7325	8555	9184	9254	19267	14455	14056	13473	11317	13872	10478		Rpl4	237.763	241.094	290.901	263.657	308.124	510.907	387.074	402.617	336.214	351.356	360.769	292.948		Rpl4	11832.3	14221.3	-0.265357	0.167458	0.933612		11513.5	8825.49	0.383613	0.00350121	0.0300094		13518.3	8651.81	0.643911	0.000145006	0.00110573		Rpl4	9	64080657
ENSMUSG00000020051	20440	18797	20790	22670	4688	5815	6394	2024	3640	2808	3807	26088		Pah	503.182	564.15	644.626	593.454	142.335	140.606	156.126	52.8649	82.8286	79.4952	90.2817	665.091		Pah	8865.12	4770.34	0.89404	NA	1		8597.97	21589.8	-1.32828	NA	1		4527.37	21165.6	-2.22496	6.13822e-17	3.27517e-15		Pah	10	87357657
ENSMUSG00000022877	19017	15350	17212	20733	8383	7564	7477	5974	10062	7149	6657	16360		Hrg	516.751	508.522	589.087	599.09	280.942	201.884	201.523	172.233	252.731	223.4	174.257	460.382		Hrg	9728.75	7527.57	0.370098	0.220314	0.96744		9459.43	18782.1	-0.989542	0.00037874	0.00585991		7147.86	18411.8	-1.36515	4.2634e-16	1.98776e-14		Hrg	16	22769822
ENSMUSG00000025745	9408	9485	9679	11432	15414	22293	22128	14438	15663	16268	12632	9248		Hadha	58.3912	71.7711	75.664	75.4507	117.99	135.903	136.223	95.0758	89.8586	116.114	75.5257	59.442		Hadha	13083.4	18662.4	-0.512431	0.031677	0.624741		12746.8	10447.4	0.286978	0.196523	0.437586		17723.2	10242.3	0.791157	5.94236e-07	7.88369e-06		Hadha	5	30323302
ENSMUSG00000026417	22454	23468	25493	32162	5089	3832	8542	3695	6919	7742	6294	24865		Pigr	302.268	385.156	432.243	460.397	84.4908	50.6681	114.056	52.7747	86.0947	119.854	81.6202	346.643		Pigr	11209.4	5360.43	1.06428	0.0161977	0.483495		10889.8	27056.4	-1.313	0.00154391	0.0165211		5080.81	26525.4	-2.38424	8.95418e-22	7.72426e-20		Pigr	1	130754421
ENSMUSG00000026473	24310	19410	17739	20422	5459	3268	10719	3051	4889	4603	5516	26502		Glul	348.279	339.024	320.096	311.123	96.4572	45.9871	152.32	46.3765	64.7437	75.8374	76.1272	393.203		Glul	10126.5	5691.53	0.831245	0.26946	0.982501		9827.04	21224.3	-1.11089	NA	1		5389.19	20805.1	-1.9488	3.03431e-10	6.84537e-09		Glul	1	153775690
ENSMUSG00000036880	14156	13256	16312	18940	11489	17957	15501	9888	13115	11098	13933	18436		Acaa2	505.948	577.616	734.313	719.84	506.438	630.391	549.52	374.961	433.279	456.152	479.714	682.382		Acaa2	13665.9	13765.5	-0.0104912	0.962977	0.999119		13287.4	16367.6	-0.300776	0.136334	0.353494		13076.5	16046.2	-0.295213	0.118469	0.284401		Acaa2	18	74912268
ENSMUSG00000062908	11875	10695	11669	12773	11110	14696	14721	11349	13594	13992	12855	12303		Acadm	164.433	180.55	203.515	188.078	189.735	199.878	202.186	166.734	173.995	222.809	171.474	176.425		Acadm	12807.5	13079	-0.0303141	0.850006	0.999119		12467.8	12263.7	0.0237907	0.869528	0.943682		12421.4	12022.7	0.0471246	0.707184	0.854004		Acadm	3	153627994
ENSMUSG00000024665	9750	8868	12001	11974	12853	20127	15573	14474	14020	11239	12232	19186		Fads2	160.33	177.786	248.562	209.382	260.671	325.087	254.004	252.528	213.104	212.538	193.767	326.73		Fads2	13697.2	15854.8	-0.21105	0.319614	0.999119		13320.6	11158.8	0.255493	0.242246	0.4928		15067.3	10940.1	0.461855	0.00639973	0.028893		Fads2	19	10040129
ENSMUSG00000044533	9453	7784	8934	9769	9162	18619	13932	13540	12789	9769	13340	12029		Rps2	279.887	280.982	333.172	307.577	334.566	541.478	409.153	425.348	350.013	332.631	380.489	368.84		Rps2	11517	13787.9	-0.259674	0.155876	0.920704		11201.7	9357.2	0.259638	0.0213762	0.106808		13106.2	9172.96	0.514862	0.00175071	0.00976427		Rps2	17	24937090
ENSMUSG00000045983	10499	10611	9732	12089	11614	11463	13166	12546	14944	13125	11202	9779		Eif4g1	77.9166	96.0064	90.9689	95.4033	106.302	83.5586	96.9158	98.7871	102.514	112.016	80.0848	75.1575		Eif4g1	11865.8	12408.4	-0.0645117	0.733578	0.999119		11556.1	11192.6	0.0460995	0.793748	0.910267		11782.2	10972.6	0.102684	0.436427	0.66626		Eif4g1	16	20487063
ENSMUSG00000050445	13113	12615	7773	10143	17235	12609	8763	11299	14281	15078	10862	6144		Cyp8b1	364.361	427.345	272.037	299.7	590.636	344.129	241.513	333.106	366.795	481.807	290.745	176.798		Cyp8b1	11282.5	12971.4	-0.20122	0.552029	0.999119		10997.4	11316.3	-0.0412626	0.888655	0.953737		12323.6	11093	0.151715	0.543689	0.749178		Cyp8b1	9	121743422
ENSMUSG00000028088	12872	11886	22273	15094	9951	14829	12075	12194	13071	10442	9817	8263		Fmo5	122.898	138.355	267.847	153.248	117.177	139.066	114.352	123.526	115.356	114.652	90.2921	81.7019		Fmo5	10027	12354.4	-0.301154	0.090358	0.81722		9763.63	16468.2	-0.754169	0.00422601	0.0340812		11740	16147.6	-0.459848	0.0416024	0.12995		Fmo5	3	97536120
ENSMUSG00000040249	19062	20822	14975	24254	9363	5675	8448	5018	9691	7909	8797	15630		Lrp1	58.2965	77.6352	57.6833	78.8767	35.3157	17.0471	25.6263	16.2824	27.3954	27.816	25.9168	49.5027		Lrp1	10167.7	7364.09	0.465459	0.130893	0.879151		9885.44	20543.2	-1.0553	1.50027e-05	0.000472863		6985.89	20138.7	-1.52754	1.98057e-10	4.60067e-09		Lrp1	10	127374030
ENSMUSG00000021492	9784	10450	9649	11401	11014	18569	13368	12620	14364	11979	11745	10537		F12	270.473	352.198	335.969	335.152	375.519	504.206	366.55	370.152	367.044	380.827	312.776	301.662		F12	11735.4	13955	-0.249947	0.159982	0.924376		11424.6	10788.9	0.0826083	0.57972	0.788733		13264.2	10577.3	0.326638	0.0365655	0.117709		F12	13	55565771
ENSMUSG00000034088	9862	9238	8477	10213	9330	12345	12563	10245	12385	10822	9626	8262		Hdlbp	47.2044	53.9086	51.1057	51.9831	55.078	58.039	59.6444	52.0287	54.796	59.5696	44.385	40.9542		Hdlbp	9936.09	11213.3	-0.17449	0.318109	0.999119		9675.87	9836.41	-0.0237591	0.88293	0.950864		10649.6	9642.82	0.143335	0.190239	0.395254		Hdlbp	1	93333662
ENSMUSG00000042476	8990	8659	7685	10171	13669	15795	14349	10368	13782	14527	12556	10388		Abcb4	51.9137	60.961	55.8953	62.4565	97.3505	89.5887	82.187	63.5229	73.5647	96.4713	69.8468	62.1227		Abcb4	12455.5	13752.6	-0.142936	0.494597	0.999119		12129.4	9232.26	0.393719	0.0229318	0.112698		13061.7	9050.48	0.529265	0.000742074	0.00466344		Abcb4	5	8943717
ENSMUSG00000028132	9584	7106	6366	8420	12054	10356	11759	13820	13325	15273	8803	8653		Tlcd4	65.9501	59.6151	55.1753	61.613	102.301	69.9958	80.2598	100.9	84.7561	120.863	58.3542	61.664		Tlcd4	11269.9	12269.4	-0.122601	0.64457	0.999119		10985.1	8123.07	0.43539	0.0747268	0.243168		11651.5	7962.16	0.549185	0.000494928	0.00326539		Tlcd4	3	120995410
ENSMUSG00000025347	10798	9443	9854	12189	13044	22722	14662	9493	7228	8228	10096	12816		Mettl7b	475.666	507.144	546.74	570.977	708.678	983.143	640.636	443.686	294.315	416.824	428.431	584.666		Mettl7b	9319.42	15035.6	-0.690091	0.0141087	0.446918		9060.34	10994.2	-0.279126	0.181984	0.418607		14292.1	10777.6	0.4072	0.0548396	0.16039		Mettl7b	10	128794143
ENSMUSG00000060407	14198	14485	14125	11666	8753	11127	11407	9646	14474	9543	11805	14865		Cyp2a12	222.532	276.787	278.845	194.437	169.2	171.299	177.335	160.408	209.695	172.008	178.239	241.282		Cyp2a12	12170.8	10332.6	0.236229	0.149072	0.908239		11837.6	14304.8	-0.273073	0.13271	0.348045		9813.11	14024.9	-0.51514	0.000522912	0.00342808		Cyp2a12	7	26728506
ENSMUSG00000025980	8182	7443	8918	9978	10242	16310	13359	13982	11669	11415	11398	9710		Hspd1	167.8	186.098	230.36	217.604	259.057	328.546	271.747	304.238	221.207	269.22	225.182	206.227		Hspd1	10704.7	13544.2	-0.339483	0.035588	0.655948		10420.1	9013.52	0.209207	0.189866	0.42955		12871.3	8836.45	0.542692	0.000294142	0.00206152		Hspd1	1	55116994
ENSMUSG00000069805	22508	20728	18699	21891	7089	7951	7879	4619	7086	6713	7128	19148		Fbp1	716.542	804.496	749.777	741.074	278.335	248.621	248.791	156.015	208.517	245.765	218.597	631.283		Fbp1	9748.95	6987.71	0.480425	0.180598	0.93659		9472.02	21814.4	-1.20354	0.000337841	0.00538892		6634.8	21384.9	-1.6885	2.07821e-21	1.76937e-19		Fbp1	13	63012567
ENSMUSG00000038776	8399	8655	9850	9512	12987	14322	9502	13641	13100	13185	11688	7762		Ephx1	233.377	293.196	344.727	281.056	445.059	390.881	261.881	402.151	336.462	421.317	312.855	223.357		Ephx1	11091.9	12887.8	-0.216494	0.37805	0.999119		10803.6	9559.3	0.176552	0.422713	0.67236		12250.1	9372.21	0.386349	0.0415654	0.129855		Ephx1	1	180803775
ENSMUSG00000023224	14157	13189	12850	14524	8537	10509	8185	7649	11176	8490	7193	13441		Serping1	329.923	374.727	377.184	359.931	245.372	240.555	189.199	189.129	240.748	227.535	161.482	324.391		Serping1	9746.23	8852.87	0.138705	0.552523	0.999119		9482.8	14263.6	-0.588962	0.00510804	0.039032		8411.73	13983.2	-0.733241	1.68205e-07	2.48964e-06		Serping1	2	84595731
ENSMUSG00000094806	15645	12666	15856	17603	7120	11015	8990	8064	11090	8996	9144	12895		Cyp2d10	514.378	507.702	656.613	615.439	288.713	355.715	293.174	281.301	337.034	340.139	289.612	439.06		Cyp2d10	10180.1	8849.43	0.202053	0.268322	0.982501		9903.57	16087.4	-0.699912	5.48209e-05	0.00137984		8408.89	15770.7	-0.907203	3.93095e-10	8.68803e-09		Cyp2d10	15	82287047
ENSMUSG00000072949	2239	2123	2342	2645	18399	37604	31158	17963	16292	17104	17617	5021		Acot1	30.9559	35.785	40.7835	38.8871	313.734	510.663	427.285	263.5	208.208	271.948	234.636	71.8911		Acot1	13556.5	26151.4	-0.947921	0.00914415	0.367522		13206.5	2441.28	2.43557	7.48026e-13	2.90367e-10		24847	2393.33	3.37609	2.68941e-60	2.19433e-57		Acot1	12	84056264
ENSMUSG00000026874	14127	14834	13782	14734	8017	5539	7081	6872	9360	8859	5841	12097		Hc	122.178	156.41	150.129	135.505	85.5133	47.0528	60.743	63.0579	74.8262	88.1104	48.6635	108.347		Hc	8806.41	7081.39	0.314553	0.253731	0.980953		8571.64	15039.4	-0.811126	0.000687653	0.00924705		6722	14744.5	-1.13331	9.79184e-10	2.05734e-08		Hc	2	34873343
ENSMUSG00000073411	9921	8963	10422	10065	8662	14837	13163	9186	11355	10077	10774	12019		H2-D1	208.434	229.577	275.786	224.863	224.445	306.175	274.3	204.763	220.513	243.469	218.053	261.503		H2-D1	10693.7	11471	-0.101279	0.576476	0.999119		10404.4	10299.8	0.0146188	0.915742	0.96502		10897.3	10097.6	0.110053	0.504455	0.720541		H2-D1	17	35481706
ENSMUSG00000026579	11385	12599	11402	14713	8783	5314	10420	5487	8733	7230	4973	10570		F5	83.0249	112.014	104.729	114.095	78.9945	38.0635	75.3706	42.4545	58.8672	60.6336	34.9355	79.8264		F5	7646.73	7696.16	-0.00927705	0.976475	0.999119		7442.34	13082.7	-0.813844	0.000945373	0.0115967		7297.33	12825.9	-0.813661	0.00060097	0.00387367		F5	1	163979407
ENSMUSG00000032518	7147	5422	6451	7003	7765	20396	12937	12340	11153	9120	12282	8275		Rpsa	122.16	112.986	138.88	127.286	163.691	342.422	219.33	223.786	176.21	179.267	202.231	146.477		Rpsa	9812.27	13249.4	-0.4333	0.0717971	0.77689		9546.51	6762.86	0.497367	0.000617722	0.00852993		12599.9	6629.49	0.926505	7.61542e-06	8.00457e-05		Rpsa	9	119956755
ENSMUSG00000016534	14431	11306	11733	12181	7025	7717	8895	9818	11054	9540	8648	13154		Lamp2	81.859	78.1881	83.8278	73.4757	49.1468	42.9962	50.0466	59.0889	57.9594	62.2326	47.2562	77.2723		Lamp2	10271	8475.1	0.277261	0.166398	0.933612		9993.7	12901	-0.368417	0.0316894	0.139258		8048.79	12646.6	-0.651915	1.41662e-06	1.75127e-05		Lamp2	X	37490234
ENSMUSG00000025190	10637	10824	13168	9806	5564	11689	10310	4309	7143	7549	4263	14799		Got1	226.997	281.612	353.941	222.528	146.443	245.014	218.232	97.5643	140.902	185.264	87.6374	327.062		Got1	8261.9	7908.05	0.0631095	0.870654	0.999119		8036.66	11719.2	-0.544212	0.120659	0.328861		7511.6	11490.5	-0.613162	0.0186507	0.0689383		Got1	19	43488191
ENSMUSG00000034708	7339	6406	6001	5950	9510	14901	13425	12350	13159	10355	9667	6965		Grn	114.465	121.81	117.887	98.683	182.934	228.276	207.686	204.369	189.711	185.731	145.244	112.5		Grn	9668.61	12601.2	-0.382209	0.0647204	0.763827		9416.55	6694.81	0.492169	0.0130243	0.0760137		11972.2	6563.06	0.867356	1.93765e-11	5.35163e-10		Grn	11	102321141
ENSMUSG00000053898	8695	8343	8828	9511	10194	19484	15804	11737	13357	12333	13906	10903		Ech1	206.271	241.297	263.779	239.931	298.258	454.002	371.872	295.419	292.895	336.462	317.792	267.861		Ech1	12197.7	14280.8	-0.227518	0.239782	0.975153		11870.6	9244.28	0.360797	0.00839628	0.056497		13570.3	9062.8	0.582509	0.000602284	0.00387831		Ech1	7	28524642
ENSMUSG00000020048	9087	9517	9148	9742	4735	6432	10838	6092	5487	5973	4378	8877		Hsp90b1	122.114	155.921	154.838	139.214	78.477	84.8987	144.461	86.8594	68.1575	92.3072	56.6751	123.54		Hsp90b1	6034.81	7015.8	-0.21737	0.456593	0.999119		5871.78	9813.74	-0.741038	0.00252832	0.0239635		6655.16	9621.35	-0.531657	0.008184	0.035214		Hsp90b1	10	86526073
ENSMUSG00000063524	9590	8902	7965	9884	9587	19111	14703	12413	11977	9818	12137	7746		Eno1	96.601	109.323	101.055	105.873	119.103	189.085	146.902	132.664	111.518	113.733	117.773	80.8046		Eno1	10021.3	13925	-0.474631	0.0231508	0.571686		9752.92	9450.19	0.0455045	0.771745	0.900464		13234.7	9264.08	0.514671	0.00140124	0.00809413		Eno1	4	150321178
ENSMUSG00000025934	13449	11063	20864	17807	7256	9356	8432	6638	6652	5458	8004	24458		Gsta3	167.751	168.232	327.779	236.187	111.622	114.624	104.319	87.8465	76.694	78.2902	96.1733	315.93		Gsta3	10817.5	8008.3	0.433801	0.289911	0.991635		10501	16628.6	-0.663131	0.13078	0.345428		7606.97	16303.4	-1.09975	3.69026e-07	5.08177e-06		Gsta3	1	21310813
ENSMUSG00000030382	14318	14700	13802	18099	7656	7244	8987	6460	10536	7077	8597	16368		Slc27a5	318.209	398.3	386.351	427.736	209.851	158.132	198.109	152.327	216.442	180.875	184.056	376.723		Slc27a5	10261.2	7720.46	0.410456	0.124055	0.870747		9974.56	15877.2	-0.670623	0.00773584	0.0529713		7328.21	15565.1	-1.08682	4.87077e-12	1.44078e-10		Slc27a5	7	12722273
ENSMUSG00000039197	11190	9830	11775	11926	6330	8949	10577	10152	10956	8414	10361	12536		Adk	71.113	76.1613	94.2516	80.5944	49.6137	55.8605	66.6715	68.4516	64.3585	61.4923	63.4298	82.5038		Adk	10182.5	9041.54	0.171409	0.35083	0.999119		9903	11685.3	-0.238716	0.123965	0.333958		8586.32	11455.8	-0.415872	0.00722174	0.0317432		Adk	14	21102642
ENSMUSG00000003814	11255	10078	9251	9967	4304	5098	7817	4534	5042	5285	3871	8611		Calr	211.747	231.158	219.215	199.401	99.8672	94.2069	145.872	90.5037	87.6818	114.345	70.1565	167.773		Calr	5566.37	5464.89	0.0264838	0.926793	0.999119		5415.24	10558.7	-0.96338	0.000164121	0.00316431		5184.88	10350.9	-0.997286	4.56555e-09	8.73073e-08		Calr	8	85568479
ENSMUSG00000067274	7993	6455	7224	7806	7678	15195	11592	10071	10279	7944	10169	7841		Rplp0	261.052	257.025	297.17	271.105	309.275	487.45	375.522	348.982	310.315	298.371	319.94	265.207		Rplp0	8705.23	11115.8	-0.3527	0.0571419	0.741813		8469.95	7669.45	0.143288	0.222891	0.470736		10565.1	7518.36	0.490898	0.00224257	0.0120411		Rplp0	5	115697526
ENSMUSG00000021236	6337	5724	5512	6406	11805	12081	14172	14711	13609	11639	11745	6377		Entpd5	56.8569	62.6125	62.2899	61.1191	130.63	106.467	126.122	140.041	112.865	120.092	101.514	59.2532		Entpd5	10452.4	13397.2	-0.358089	0.134881	0.886243		10179.8	6241.5	0.705754	0.00159664	0.0169442		12721.9	6118.63	1.05604	8.01805e-17	4.19811e-15		Entpd5	12	84420631
ENSMUSG00000073988	15729	11574	14111	13510	5103	5191	8324	5684	7149	6485	6328	13660		Ttpa	244.337	219.196	276.092	223.169	97.767	79.2045	128.256	93.6817	102.652	115.85	94.695	219.753		Ttpa	8165.94	6134.48	0.412659	0.157229	0.920704		7938.99	14291.5	-0.848144	0.00164445	0.0173043		5820.36	14009.8	-1.26723	4.42592e-14	1.68944e-12		Ttpa	4	20007938
ENSMUSG00000018677	8411	7823	7635	8489	8910	14031	11075	10041	10455	9177	9606	7507		Slc25a39	165.361	187.508	189.061	177.473	216.044	270.947	215.967	209.447	189.996	207.484	181.928	152.844		Slc25a39	8870.29	11077.4	-0.320605	0.0587283	0.745721		8634.73	8436.55	0.0335067	0.808876	0.91696		10526.7	8270.67	0.348065	0.0083746	0.0359079		Slc25a39	11	102293811
ENSMUSG00000019082	9805	9978	5785	6941	7159	10429	11883	5926	11584	11111	8076	9445		Slc25a22	88.6625	110.001	65.8878	66.743	79.8406	92.6289	106.58	56.8548	96.8246	115.543	70.3496	88.4485		Slc25a22	9773.96	8868.6	0.140186	0.56091	0.999119		9519.26	8448.88	0.17206	0.452796	0.695948		8418.65	8282.49	0.0235608	0.915621	0.961371		Slc25a22	7	141009657
ENSMUSG00000021876	17141	13026	16890	16237	5465	7833	5801	2168	4496	3415	4828	23533		Rnase4	567.351	525.64	704.132	571.495	223.092	254.657	190.448	76.1356	137.555	129.989	153.941	806.657		Rnase4	8825.72	5365.74	0.717932	NA	1		8562.98	16499.5	-0.946239	NA	1		5097.43	16174.7	-1.6659	3.32668e-09	6.48835e-08		Rnase4	14	51328534
ENSMUSG00000022283	6350	4703	4675	5607	9102	12776	12085	12684	10489	8651	8747	5175		Pabpc1	52.609	47.5033	48.784	49.3979	93.0041	103.966	99.3098	111.495	80.3258	82.4237	69.8101	44.401		Pabpc1	7962.3	11752.1	-0.561669	0.010743	0.3888		7754.19	5519.86	0.490313	0.0189471	0.0986197		11164.9	5410.69	1.04506	8.86188e-20	6.35654e-18		Pabpc1	15	36595905
ENSMUSG00000020719	9733	8088	9491	11120	7562	10370	10242	9227	10511	8095	9619	8801		Ddx5	91.3186	92.5157	112.159	110.945	87.504	95.5657	95.3138	91.8514	91.1572	87.3431	86.9391	85.5146		Ddx5	8907.47	9421.87	-0.0810227	0.492834	0.999119		8666.97	9999.98	-0.206366	0.0913434	0.275672		8949.46	9803.03	-0.131368	0.291194	0.522743		Ddx5	11	106671181
ENSMUSG00000035041	8474	8469	8143	10164	8700	16709	11743	10843	12935	10788	10903	10601		Creb3l3	152.237	185.493	184.258	194.173	192.766	294.846	209.253	206.679	214.8	222.881	188.691	197.231		Creb3l3	10916.9	12002	-0.13677	0.45789	0.999119		10625.7	9190.23	0.2094	0.111704	0.313052		11409.2	9009.6	0.340736	0.04176	0.130339		Creb3l3	10	80920158
ENSMUSG00000015846	14561	12654	11187	11846	8042	8772	10608	6881	8514	7438	6914	11401		Rxra	125.172	132.619	121.127	108.288	85.2628	74.0673	90.4501	62.7598	67.6527	73.5314	57.2557	101.498		Rxra	8306.2	8682.32	-0.0639059	0.774297	0.999119		8080.27	13069	-0.693693	0.00036744	0.00573075		8241.4	12811.5	-0.636481	1.92325e-05	0.000184252		Rxra	2	27566452
ENSMUSG00000056973	8638	8288	14975	16396	12845	13593	21404	9582	15421	8747	10694	17024		Ces1d	197.566	231.106	431.395	398.775	362.336	305.37	485.571	232.524	326.022	230.069	235.62	403.234		Ces1d	12436.8	14471.9	-0.21863	0.426778	0.999119		12094.6	12683.9	-0.0686154	0.816384	0.919445		13726.6	12435.7	0.142506	0.600507	0.787655		Ces1d	8	93892696
ENSMUSG00000033688	10427	11784	11006	12965	7219	9516	9332	9343	11114	8424	7883	10762		Inhca	125.326	172.677	166.617	165.708	107.013	112.343	111.254	119.146	123.477	116.439	91.2735	133.958		Inhca	9213.84	8934.96	0.0443195	0.789963	0.999119		8966.66	12088.6	-0.430986	0.013441	0.07787		8487.54	11851.7	-0.481609	0.000469049	0.003122		Inhca	9	103127720
ENSMUSG00000049091	14460	12315	11233	13097	7248	9951	7501	7805	8563	7027	8968	12942		Sephs2	359.894	373.682	352.136	346.632	222.486	243.267	185.176	206.106	197	201.129	215.018	333.582		Sephs2	9055.64	8219.8	0.139713	0.520074	0.999119		8803.55	13270.6	-0.592083	0.00220368	0.0215882		7811.66	13008.9	-0.735815	5.91974e-09	1.11035e-07		Sephs2	7	126871051
ENSMUSG00000090150	7993	7896	6991	9590	11288	14609	14741	12193	11885	11677	10467	8243		Acad11	44.2015	53.2348	48.694	56.3945	76.9879	79.3521	80.8561	71.5402	60.752	74.2604	55.7599	47.2072		Acad11	10249.1	13330.2	-0.37924	0.0351058	0.652048		9980.67	8443.7	0.241229	0.174645	0.408722		12660.2	8277.48	0.61307	7.18411e-07	9.36613e-06		Acad11	9	103940576
ENSMUSG00000036138	7385	7206	6967	9227	11207	21369	14118	10015	12124	9963	14759	8423		Acaa1a	90.6531	107.842	107.718	120.444	169.668	257.648	171.895	130.436	137.566	140.644	174.527	107.077		Acaa1a	10862.7	14181.7	-0.384658	0.118635	0.864772		10567	8013.24	0.39914	0.027991	0.128316		13481.2	7855.58	0.779192	0.000110032	0.000863242		Acaa1a	9	119168742
ENSMUSG00000020865	7460	7114	6165	9564	8871	9424	11861	6299	9470	7865	8621	9675		Abcc3	70.9383	82.4741	73.8387	96.7103	104.038	88.0214	111.872	63.5516	83.2389	86.0082	78.9718	95.2771		Abcc3	8601.13	9228.63	-0.101588	0.624441	0.999119		8368.21	7855.29	0.0912173	0.5315	0.7566		8758.06	7700.33	0.185673	0.327987	0.561272		Abcc3	11	94234121
ENSMUSG00000021033	14182	11514	12445	14361	6615	8795	8820	6792	9381	6871	9447	14896		Gstz1	151.027	149.488	166.925	162.627	86.8812	91.995	93.1632	76.7411	92.3424	84.1466	96.9134	164.279		Gstz1	9783.76	7819.68	0.323273	0.172624	0.935382		9509.18	13642.4	-0.5207	0.0190454	0.0988959		7426.49	13373.5	-0.848576	4.93738e-13	1.66696e-11		Gstz1	12	87193939
ENSMUSG00000020741	8974	8163	6450	8312	9636	10439	12227	9582	12002	11920	9610	7883		Cluh	74.7831	82.9333	67.6996	73.657	99.0359	85.4451	101.064	84.7201	92.4497	114.233	77.146	68.0307		Cluh	10055.8	10611.1	-0.0775577	0.701982	0.999119		9795.06	8275.95	0.243083	0.203423	0.44691		10074.1	8112.71	0.312369	0.0135309	0.0530454		Cluh	11	74540321
ENSMUSG00000014077	8784	6879	7940	9218	8446	11203	14120	9894	10837	8533	8885	7290		Chp1	136.023	129.87	154.864	151.792	161.306	170.399	216.877	162.557	155.119	151.957	132.541	116.908		Chp1	8558.69	10966.9	-0.357726	0.0457453	0.704472		8331.75	8525.35	-0.0331443	0.820789	0.921558		10410.6	8357.22	0.317017	0.0258892	0.0897913		Chp1	2	119378178
ENSMUSG00000022821	12886	12171	9906	11968	10144	13374	10425	9063	7318	8828	7211	13701		Hgd	267	307.454	258.523	263.697	259.227	272.186	214.253	199.24	140.159	210.356	143.933	293.996		Hgd	9058.34	10885.6	-0.265127	0.314405	0.999119		8811.23	12204.3	-0.470003	0.0567737	0.203859		10343.2	11963.9	-0.210013	0.148236	0.332733		Hgd	16	37400515
ENSMUSG00000030088	17823	18992	17566	19753	3454	4126	4252	4158	10302	4732	6894	23683		Aldh1l1	213.841	277.807	265.456	252.02	51.1106	48.624	50.6014	52.9307	114.253	65.2912	79.6809	294.268		Aldh1l1	10975.6	4045.63	1.43987	0.000281501	0.0510485		10658.4	19389	-0.863238	0.0316796	0.139258		3842.49	19008.7	-2.30653	8.50737e-77	1.38826e-73		Aldh1l1	6	90463409
ENSMUSG00000001155	9674	9785	8704	11052	5818	12450	9446	8630	13143	10135	12451	10669		Ftcd	164.213	202.5	186.093	199.496	121.802	207.578	159.041	155.427	206.22	197.845	203.6	187.552		Ftcd	11156.2	9051.95	0.301475	0.112696	0.858486		10854.7	10217.7	0.0872972	0.450834	0.694328		8604.15	10016.8	-0.219223	0.206721	0.41827		Ftcd	10	76411482
ENSMUSG00000079015	16278	14597	16572	19483	5583	7171	3847	7229	6977	3909	7644	11853		Serpina1c	648.048	708.487	830.979	824.808	274.127	280.412	151.91	305.35	256.749	178.966	293.157	488.686		Serpina1c	7279.88	6066.75	0.263023	0.411689	0.999119		7070.99	17444.1	-1.30273	2.87577e-06	0.000126854		5769.51	17101	-1.5676	8.80638e-14	3.22934e-12		Serpina1c	12	103861185
ENSMUSG00000029695	8712	8958	8845	9989	7301	8930	8603	10012	17513	9502	10068	9008		Aass	123.669	155.03	158.143	150.784	127.821	124.51	121.13	150.791	229.793	155.116	137.676	132.424		Aass	10987.5	8819.22	0.317171	0.143519	0.90125		10697.9	9542.87	0.164884	0.429489	0.677838		8378.42	9355.64	-0.159109	0.247933	0.470677		Aass	6	23072172
ENSMUSG00000009614	17341	17190	14450	23096	5541	4792	4197	4337	6930	4915	5357	17783		Sardh	172.973	209.046	181.544	244.981	68.1666	46.9497	41.5243	45.8994	63.8958	56.3803	51.4753	183.698		Sardh	8478.87	4848.78	0.806285	0.035878	0.658013		8236.48	18689.6	-1.18214	0.00172225	0.0180038		4605.56	18321	-1.99222	2.53182e-26	3.37266e-24		Sardh	2	27078405
ENSMUSG00000033161	8484	9117	9324	9970	6766	10332	10895	7556	8934	8113	6980	8220		Atp1a1	100.633	131.841	139.299	125.755	98.9803	120.374	128.181	95.0918	97.9532	110.667	79.7566	100.973		Atp1a1	7815.97	8909.19	-0.188952	0.295823	0.992642		7608.73	9668.63	-0.345654	0.035709	0.151452		8460.41	9479.25	-0.163922	0.297324	0.529725		Atp1a1	3	101483535
ENSMUSG00000031672	9640	9234	9192	10542	7258	11588	10714	9043	10334	8725	10066	10484		Got2	108.276	126.447	130.04	125.913	100.543	127.843	119.362	107.766	107.29	112.699	108.915	121.949		Got2	9558.11	9681.57	-0.0185888	0.897846	0.999119		9298.65	10071.5	-0.115153	0.305306	0.563989		9197.46	9873.59	-0.10222	0.433007	0.663937		Got2	8	96590762
ENSMUSG00000016319	8923	7618	7654	8396	7741	10627	10913	10794	10112	8166	9402	8927		Slc25a5	293.728	305.73	317.345	293.899	314.275	343.602	356.318	376.99	307.685	309.131	298.145	304.324		Slc25a5	8820.29	10091.6	-0.194302	0.130333	0.878522		8582.22	8480.44	0.0172528	0.841507	0.931996		9585.73	8313.42	0.205533	0.0667407	0.186543		Slc25a5	X	36059304
ENSMUSG00000032047	9621	9090	10637	10997	7738	11165	11225	10992	10803	10990	10369	10638		Acat1	138.716	159.784	193.168	168.606	137.599	158.117	160.529	168.15	143.975	182.224	144.018	158.841		Acat1	10389.6	10340.5	0.00675067	0.965242	0.999119		10112.5	10556.7	-0.0620243	0.689191	0.854878		9822.64	10349.6	-0.07529	0.594895	0.784038		Acat1	9	53491822
ENSMUSG00000008682	7117	5369	7071	7033	5751	12875	9949	9675	9175	6954	8665	7196		Rpl10	187.833	172.755	235.053	197.382	187.196	333.76	260.443	270.919	223.829	211.062	220.301	196.681		Rpl10	7686.63	9515.95	-0.308055	0.122583	0.869154		7478.99	6927.89	0.110492	0.420913	0.670972		9045.41	6791.49	0.413558	0.0267268	0.0922552		Rpl10	X	73314418
ENSMUSG00000025137	8580	8276	8936	8482	8299	14767	10679	9407	9890	8905	10537	12186		Pcyt2	106.97	125.793	140.322	112.451	127.608	180.833	132.058	124.434	113.974	127.676	126.551	157.337		Pcyt2	10036.9	10813.8	-0.107617	0.573329	0.999119		9761.84	8977.73	0.120848	0.435454	0.682871		10278.5	8801.73	0.223867	0.174111	0.372453		Pcyt2	11	120500913
ENSMUSG00000030747	9291	8512	9725	10529	7108	9365	9507	7572	8821	6635	8968	10463		Dgat2	163.288	182.383	215.273	196.775	154.07	161.663	165.727	141.193	143.299	134.101	151.831	190.433		Dgat2	8394.92	8459.07	-0.0109875	0.947604	0.999119		8162.88	9939.23	-0.284006	0.0756273	0.24464		8033.72	9744	-0.278365	0.0330194	0.108944		Dgat2	7	98802865
ENSMUSG00000035530	7871	6133	6987	7850	7145	15097	8180	9969	11892	8280	10407	9307		Eif1	203.277	193.105	227.279	215.586	227.583	382.966	209.542	273.164	283.889	245.917	258.915	248.923		Eif1	9567.59	10099.7	-0.0781072	0.718004	0.999119		9308.81	7493.03	0.313107	0.00550049	0.0412017		9606.89	7345.27	0.387301	0.0444075	0.136513		Eif1	11	100210711
ENSMUSG00000031447	9784	8978	8708	10300	6532	8623	8541	8007	8732	7685	7369	10648		Lamp1	198.179	221.708	222.161	221.855	163.179	171.558	171.596	172.077	163.489	179.013	143.788	223.359		Lamp1	8341.13	7997.23	0.0606994	0.729913	0.999119		8115.14	9833.62	-0.277128	0.0888253	0.271117		7596.29	9640.09	-0.343674	0.00090579	0.00556373		Lamp1	8	13209161
ENSMUSG00000006529	9350	10347	10683	11574	5506	8170	8334	6322	10006	8236	6984	12622		Itih1	153.845	207.563	221.399	202.51	111.735	132.04	136.014	110.367	152.184	155.843	110.7	215.078		Itih1	9169.66	7112.2	0.366525	0.0988955	0.827386		8921.72	11001.2	-0.302262	0.171798	0.405154		6754.67	10785.9	-0.675058	1.03634e-05	0.000105476		Itih1	14	30651137
ENSMUSG00000074336	9876	8913	10064	10324	7276	12103	8659	8907	9197	8312	10935	10961		Apoc4	210.923	232.076	270.722	234.468	191.653	253.891	183.43	201.831	181.562	204.15	224.976	242.432		Apoc4	9511.92	9284.47	0.0348787	0.843573	0.999119		9250.07	10235.2	-0.145967	0.309771	0.568331		8825.28	10034.2	-0.185125	0.21784	0.432367		Apoc4	7	19412008
ENSMUSG00000058997	7445	7018	6402	8817	11756	12820	14450	9088	11205	10315	9160	7368		Vwa8	31.9166	36.6798	34.5682	40.1942	62.157	53.9822	61.4438	41.3364	44.4015	50.8534	37.8286	32.7112		Vwa8	9210.46	12193.9	-0.404825	0.0557444	0.735781		8969.65	7710.29	0.218232	0.217233	0.463933		11575.8	7558.37	0.614952	0.000123286	0.000955736		Vwa8	14	79086492
ENSMUSG00000026621	8890	8077	7531	8972	7611	12830	10508	8890	9619	8195	9114	9935		Mtarc1	214.465	237.556	228.832	230.163	226.451	304.013	251.439	227.546	214.496	227.354	211.805	248.209		Mtarc1	8901.65	9987.5	-0.166115	0.300882	0.994114		8660.38	8707.19	-0.0077852	0.941008	0.975415		9490.42	8535.74	0.153043	0.260154	0.485075		Mtarc1	1	184518964
ENSMUSG00000032204	10678	8970	7832	10993	6996	7213	9138	5954	7233	5373	7647	10023		Aqp9	139.649	143.022	129.012	152.882	112.844	92.6566	118.538	82.6173	87.4385	80.8101	96.3415	135.751		Aqp9	7287.81	7426.01	-0.0270809	0.902598	0.999119		7084.32	9954.99	-0.490793	0.00834335	0.0562539		7048.21	9758.24	-0.469415	0.00162842	0.00920814		Aqp9	9	71017941
ENSMUSG00000001249	9081	8547	8660	9865	7606	11958	8287	7883	9012	8326	9156	11021		Hpn	119.98	137.673	144.112	138.6	123.939	155.183	108.6	110.504	110.06	126.506	116.534	150.797		Hpn	9080.93	8999.75	0.0129192	0.945087	0.999119		8833.35	9429.17	-0.0941717	0.51191	0.74288		8554.41	9243.83	-0.11177	0.462484	0.688068		Hpn	7	30798150
ENSMUSG00000019505	5826	4895	5305	6279	6287	14706	8735	8965	11924	9911	11338	6899		Ubb	188.46	193.047	216.144	215.989	250.825	467.256	280.266	307.69	356.538	368.694	353.312	231.117		Ubb	9643.08	9632.46	0.00155048	0.995018	0.999223		9387.31	5799.44	0.694806	0.000128432	0.00266126		9161.06	5685.17	0.688383	0.00041705	0.00281319		Ubb	11	62441997
ENSMUSG00000023456	8842	7734	7222	8085	6693	11098	9597	9337	8782	8380	8802	7533		Tpi1	174.024	185.577	179.029	169.211	162.464	214.543	187.349	194.975	159.767	189.671	166.883	153.54		Tpi1	8105.44	9210.08	-0.184415	0.24058	0.975195		7888.81	8292.85	-0.0721092	0.540231	0.762381		8751.54	8129.5	0.106476	0.4005	0.633232		Tpi1	6	124787549
ENSMUSG00000048087	10622	9848	9819	11502	6523	7977	9774	6989	9376	6631	6315	7717		Ahcyl	274.98	310.817	320.163	316.635	208.267	202.836	250.972	191.965	224.361	197.412	157.486	206.89		Ahcyl	7230.38	7878.36	-0.123837	0.484308	0.999119		7037.56	10888.4	-0.629618	2.29349e-05	0.0006743		7478.99	10674.2	-0.513142	7.98805e-05	0.000649324		Ahcyl	16	45973348
ENSMUSG00000021939	9694	7092	6450	7284	6275	7968	8090	6312	6391	5715	6420	11529		Ctsb	86.8041	77.4226	72.7454	69.3583	69.2994	70.0806	71.8529	59.9677	52.8982	58.8509	55.379	106.912		Ctsb	7284.91	7231.42	0.0106124	0.966112	0.999119		7081.84	7890.35	-0.155994	0.520469	0.749002		6867.57	7734.19	-0.171485	0.18048	0.381454		Ctsb	14	63359911
ENSMUSG00000056091	6539	5897	8685	7023	8113	11064	13953	7851	11088	7139	7057	9832		St3gal5	135.334	148.795	226.398	154.564	207.088	224.915	286.432	172.398	212.12	169.915	140.698	210.733		St3gal5	8437.22	10278.1	-0.284752	0.196151	0.95227		8210.49	7406.81	0.148687	0.492594	0.727997		9755.22	7261.99	0.425913	0.0356875	0.115701		St3gal5	6	72074576
ENSMUSG00000020053	9530	8072	10603	12005	7125	7177	6299	7315	11138	5726	7951	9745		Igf1	52.1371	53.839	73.062	69.8404	48.0748	38.5663	34.1809	42.4601	56.3243	36.025	41.9033	55.2117		Igf1	8245.01	7126.97	0.210327	0.3123	0.999119		8019.03	10487.4	-0.3871	0.0565215	0.203361		6770.73	10281.2	-0.602685	0.000356553	0.0024464		Igf1	10	87694127
ENSMUSG00000070493	8257	7201	7617	8625	7564	14263	10006	8273	9957	8403	11696	9338		Chchd2	197.175	209.645	229.099	219.018	222.772	334.543	237	209.607	219.782	230.762	269.054	230.93		Chchd2	9479.56	10031.9	-0.081746	0.674656	0.999119		9220.02	8254.54	0.159637	0.173795	0.407881		9535.87	8092.07	0.236931	0.158285	0.348379		Chchd2	5	129909997
ENSMUSG00000029580	6061	4783	4478	4255	6482	10809	11092	10259	9722	8447	10294	5203		Actb	122.585	117.938	114.073	91.5129	161.689	214.728	222.515	220.145	181.753	196.469	200.562	108.979		Actb	8100.14	9669.48	-0.255523	0.271569	0.98277		7884.84	5086.67	0.632364	0.00405153	0.033102		9185.11	4986.34	0.881401	2.01152e-08	3.45825e-07		Actb	5	142888870
ENSMUSG00000047797	11253	9862	9068	11127	6310	5678	5905	6620	7798	7410	7778	12616		Gjb1	357.19	381.643	362.536	375.578	247.024	177.026	185.913	222.947	228.796	270.488	237.833	414.714		Gjb1	8638.6	6267.16	0.463018	0.0500017	0.715857		8400.35	10729.2	-0.353041	0.0868086	0.267532		5952.1	10517.7	-0.821486	6.5322e-09	1.21591e-07		Gjb1	X	100419984
ENSMUSG00000027809	8111	7475	7097	9003	9352	11145	14028	11213	10941	11317	8887	7367		Etfdh	58.5582	65.7941	64.5353	69.1181	83.2716	79.0323	100.454	85.8911	73.0139	93.9603	61.8075	55.0808		Etfdh	9364.03	11533.5	-0.300679	0.147904	0.907812		9121.57	8239.7	0.146646	0.445449	0.689754		10949.3	8077.43	0.438911	0.000486661	0.00321778		Etfdh	3	79511095
ENSMUSG00000001891	5309	4609	3933	5335	5632	7188	4552	8691	6972	6333	7051	8136		Ugp2	93.7303	99.2056	87.4581	100.16	122.633	124.648	79.7129	162.798	113.778	128.581	119.92	148.756		Ugp2	6892.17	6623.64	0.0573408	0.804321	0.999119		6704.49	4970.63	0.431609	0.000990198	0.0119867		6298.07	4872.48	0.370199	0.0626604	0.177751		Ugp2	11	21271138
ENSMUSG00000029311	5230	4976	4775	7059	13266	19883	20975	8950	10866	9669	9536	4987		Hsd17b11	86.7926	100.675	99.8076	124.571	271.519	324.096	345.256	157.586	166.681	184.528	152.447	85.707		Hsd17b11	8459.34	15800.3	-0.901354	0.00268989	0.193868		8239.33	5721.85	0.52603	0.0332833	0.144374		15000	5609.08	1.41915	2.99085e-10	6.75512e-09		Hsd17b11	5	104137628
ENSMUSG00000029761	4806	4266	3930	4187	6892	8243	8380	10571	10107	9997	7888	4196		Cald1	21.6265	23.4037	22.2743	20.0353	38.2495	36.4333	37.4028	50.4697	42.0396	51.7334	34.1933	19.5539		Cald1	7808.84	8627.35	-0.143828	0.612332	0.999119		7610.13	4475.39	0.765894	0.00455663	0.0360675		8196.01	4387.29	0.901635	7.71911e-10	1.643e-08		Cald1	6	34575435
ENSMUSG00000033308	12116	11782	10973	12861	6683	5986	7512	7431	8332	6513	5329	9826		Dpyd	73.895	87.6066	84.2927	83.4107	50.2697	35.8594	45.4433	48.0857	46.9721	45.6811	31.3094	62.0624		Dpyd	7260.75	7036.41	0.0452969	0.845701	0.999119		7065.2	12444.6	-0.816725	9.0794e-05	0.00203072		6680.42	12199.9	-0.868924	1.14196e-09	2.37136e-08		Dpyd	3	118355778
ENSMUSG00000026003	5710	4955	5868	6278	7916	13960	13467	10889	10139	9575	9537	7309		Acadl	154.307	163.251	199.733	180.411	263.836	370.55	360.977	312.213	253.268	297.569	248.276	204.552		Acadl	8845.28	11550.9	-0.385095	0.0415185	0.68901		8611.41	5952.13	0.532855	0.00114876	0.0133599		10972.7	5835.12	0.91121	3.31026e-09	6.46276e-08		Acadl	1	66869998
ENSMUSG00000031482	10217	9284	8093	8976	4008	7186	8027	5422	7567	7882	5620	8884		Slc25a15	98.3459	108.951	98.1186	91.877	47.5816	67.9409	76.6382	55.3739	67.3273	87.2507	52.1125	88.56		Slc25a15	7302.77	6139.66	0.250172	0.290465	0.992123		7109.27	9517.05	-0.420873	0.0312756	0.13831		5830.01	9329.68	-0.678176	4.46562e-05	0.000386757		Slc25a15	8	22865567
ENSMUSG00000018770	7948	6587	6361	7243	7281	13502	10939	10975	10876	8408	11905	7231		Atp5g3	197.454	199.507	199.041	191.345	223.089	329.472	269.553	289.285	249.754	240.215	284.912	186.039		Atp5g3	9212.63	10678.4	-0.213034	0.283229	0.989983		8963.09	7308.11	0.294528	0.0580331	0.206966		10148.7	7163.99	0.502539	0.000463958	0.00309428		Atp5g3	2	73738791
ENSMUSG00000020190	3798	3517	4248	4905	8827	16650	8066	7432	12390	10203	9226	5325		Mknk2	52.8745	59.6933	74.4878	72.6142	151.56	227.676	111.38	109.777	159.44	163.35	123.731	76.7727		Mknk2	8952.85	10286.8	-0.200395	0.512598	0.999119		8721.87	4299.79	1.02039	5.75472e-05	0.001434		9784.94	4215.33	1.21497	1.94737e-07	2.83099e-06		Mknk2	10	80501161
ENSMUSG00000028158	6287	6080	5401	6623	8319	10846	12531	12029	11697	10228	8801	6349		Mttp	54.8904	64.7169	59.393	61.4891	89.5782	93.0108	108.517	111.428	94.3978	102.693	74.0214	57.4055		Mttp	8961.57	11010.8	-0.297126	0.17285	0.935382		8729.39	6350.84	0.458925	0.0237279	0.115293		10456.5	6225.89	0.748122	6.2053e-09	1.15726e-07		Mttp	3	137795615
ENSMUSG00000047631	12146	11789	11127	11142	3932	5659	5476	5215	7011	6501	7079	14804		Apof	340.636	403.084	393.047	332.286	136.003	155.886	152.328	155.176	181.749	209.67	191.25	429.964		Apof	8594.1	5102.94	0.751985	0.00780033	0.340898		8353	12076.5	-0.531833	0.0562307	0.202805		4847.56	11839.4	-1.28812	3.5448e-25	4.15655e-23		Apof	10	128103866
ENSMUSG00000030545	2705	2426	3402	3697	11916	15573	18241	14518	14213	9958	11551	6413		Pex11a	46.0608	50.3636	72.9638	66.9429	250.25	260.464	308.086	262.291	223.71	195	189.477	113.089		Pex11a	10088.8	15161.3	-0.587631	0.009784	0.376593		9822.96	3199.19	1.61852	5.77828e-11	1.31085e-08		14395.5	3136.42	2.19857	3.33817e-37	9.20678e-35		Pex11a	7	79385705
ENSMUSG00000002588	12938	11186	12967	13936	3878	3680	7421	4711	7081	4624	6669	20767		Pon1	241.898	254.978	305.362	277.074	89.4237	67.581	137.622	93.4527	122.376	99.4222	120.116	402.101		Pon1	9468.2	4959.53	0.932876	0.0247277	0.583463		9192.97	13308.9	-0.533787	0.176838	0.411593		4703.46	13047.2	-1.4719	3.01704e-13	1.06068e-11		Pon1	6	5168090
ENSMUSG00000021577	9265	8794	8476	10247	6320	7491	8717	7687	8432	7524	6967	8915		Sdha	121.669	140.794	140.196	143.094	102.36	96.6242	113.543	107.104	102.353	113.627	88.1361	121.242		Sdha	7712.15	7631.35	0.0151476	0.925019	0.999119		7505.24	9581.53	-0.352389	0.014434	0.0816148		7246.23	9393.06	-0.374307	0.00136554	0.00793004		Sdha	13	74470373
ENSMUSG00000026365	9310	8836	9604	12759	7686	4469	9427	6509	7342	5877	4401	9324		Cfh	60.1748	69.6278	78.1854	87.6945	61.2694	28.3718	60.4362	44.6367	43.8646	43.6838	27.4024	62.4113		Cfh	6531.83	7199.23	-0.140336	0.645616	0.999119		6355.89	10546.4	-0.730602	0.00327601	0.0287462		6827.16	10338.9	-0.598773	0.00912421	0.0384568		Cfh	1	140012446
ENSMUSG00000027346	6831	4801	4162	8108	10298	10413	10038	10803	9477	4203	6267	5903		Gpcpd1	50.7786	43.5101	38.9679	64.0916	94.4122	76.0297	74.012	85.2028	65.1181	35.9298	44.8775	45.4428		Gpcpd1	6129.7	10590.4	-0.788753	0.000240786	0.0477747		5963.42	6123.74	-0.0382662	0.868942	0.943329		10059.3	6001.89	0.744887	2.57227e-05	0.00023841		Gpcpd1	2	132371002
ENSMUSG00000021000	7636	7087	7490	9002	6065	5921	7864	7781	7850	7038	5792	7307		Mia2	36.8131	41.6544	45.4807	46.1495	36.0617	28.0377	37.6044	39.8002	34.9817	39.0198	26.8991	36.4814		Mia2	6785.16	7011.41	-0.04734	0.804632	0.999119		6605.52	8134.29	-0.300383	0.0642978	0.220659		6656.46	7974.31	-0.260607	0.0833581	0.219871		Mia2	12	59142585
ENSMUSG00000031818	7391	6576	6624	7368	6800	12987	8624	9391	9239	7440	9653	7247		Cox4i1	258.366	280.257	291.65	273.888	293.17	445.915	299.02	348.303	298.533	299.092	325.063	262.353		Cox4i1	8073.55	9464.73	-0.229395	0.22091	0.96744		7854.98	7282.69	0.109207	0.344822	0.603241		8998.81	7139.39	0.33402	0.0373501	0.119684		Cox4i1	8	121394961
ENSMUSG00000020884	8260	7564	8233	9500	5946	9202	7824	6976	8511	6409	9607	10339		Asgr1	281.303	314.056	353.152	344.04	249.746	307.813	264.291	252.066	267.923	251.006	315.177	364.644		Asgr1	8381.14	7527.47	0.154962	0.38448	0.999119		8147.89	8749.99	-0.102803	0.523791	0.751173		7152.23	8577.96	-0.262136	0.0502353	0.15007		Asgr1	11	69944911
ENSMUSG00000001211	7609	6738	6075	7027	7475	10377	9904	7497	8777	8210	8386	6508		Agpat3	52.9242	57.1373	53.2209	51.9742	64.1234	70.894	68.3276	55.3257	56.4297	65.6704	56.1894	46.8781		Agpat3	7709.9	8878.49	-0.203653	0.230639	0.973536		7505.42	7136.09	0.0727601	0.604899	0.804341		8432.87	6995.5	0.269659	0.0283673	0.0964221		Agpat3	10	78105012
ENSMUSG00000038224	14939	13628	12659	14893	2811	2738	2280	2115	4545	4273	4898	15441		Serpinf2	348.297	387.367	371.738	369.234	80.8291	62.7008	52.7256	52.318	97.9483	114.567	110.007	372.82		Serpinf2	7096.46	2545.59	1.47914	0.000203789	0.0434204		6891.76	14603.3	-1.08335	0.00514329	0.0392156		2418.1	14315.8	-2.56598	3.54855e-56	2.31625e-53		Serpinf2	11	75322558
ENSMUSG00000021282	7267	5692	5295	6754	6917	8923	7040	9614	9274	7586	7133	4915		Eif5	57.7345	55.1324	52.9852	57.06	67.7761	69.6309	55.4768	81.0395	68.1054	69.3094	54.5915	40.4389		Eif5	6968.19	8232.18	-0.24049	0.279076	0.988938		6786.52	6470.65	0.068722	0.723553	0.873352		7823.94	6342.72	0.30273	0.0350639	0.114		Eif5	12	111504450
ENSMUSG00000047731	9284	7829	8516	7862	6408	7660	10644	5628	7774	7339	5369	9133		Wbp1l	112.713	115.879	130.221	101.499	95.9486	91.3434	128.174	72.4944	87.2402	102.465	62.7919	114.828		Wbp1l	7203.06	7631.68	-0.0834384	0.736109	0.999119		7011.28	8741.91	-0.318298	0.119952	0.327907		7241.45	8570.05	-0.242958	0.175293	0.374041		Wbp1l	19	46587523
ENSMUSG00000031980	11338	11913	11350	12241	3423	5590	6599	3486	6082	4312	5338	16676		Agt	324.87	416.156	409.617	372.976	120.965	157.324	187.547	105.977	161.085	142.086	147.341	494.835		Agt	7850.29	4764.56	0.720369	0.0668573	0.768564		7624.25	12258	-0.685055	0.0695645	0.232387		4522.84	12017.7	-1.40971	8.4755e-14	3.12223e-12		Agt	8	125283273
ENSMUSG00000029716	8272	8878	9708	10702	6846	7927	7933	6190	8701	6551	6780	9819		Tfr2	103.368	135.255	152.797	142.21	105.509	97.296	98.3266	82.0689	100.503	94.1417	81.6164	127.069		Tfr2	7684.12	7322.01	0.0696523	0.709778	0.999119		7475.2	9843.15	-0.396975	0.0363647	0.153138		6953.43	9650.36	-0.472823	0.00237522	0.012639		Tfr2	5	137568102
ENSMUSG00000028980	7069	6313	7174	7975	8583	7543	5983	5630	10532	8344	8561	7459		H6pd	73.1514	79.6457	93.505	87.7579	109.542	76.669	61.4105	61.8139	100.742	99.2975	85.3418	79.9358		H6pd	8406.92	7139.59	0.235818	0.298397	0.994114		8183.75	7442.39	0.137031	0.347172	0.605482		6781.96	7296.08	-0.105502	0.593871	0.783717		H6pd	4	150063932
ENSMUSG00000070704	9300	8522	9284	9461	6840	5750	4352	6822	7057	6465	6671	9986		Ugt2b36	244.732	273.408	307.717	264.75	221.995	148.623	113.594	190.473	171.657	195.648	169.111	272.142		Ugt2b36	7314.96	6122.77	0.256726	0.316443	0.999119		7114.65	9554.5	-0.425392	0.0233321	0.113958		5818.05	9366.88	-0.687134	0.000636482	0.0040744		Ugt2b36	5	87213786
ENSMUSG00000028081	6187	4691	5727	5884	5632	12348	9054	8960	8277	6232	8615	6394		Rps3a1	343.123	317.174	400.042	347.003	385.222	672.632	498.045	527.219	424.304	397.463	460.254	367.23		Rps3a1	7082.36	8963.99	-0.339958	0.0922532	0.820941		6889.8	5851.21	0.235806	0.077672	0.248696		8521.55	5735.91	0.571195	0.00134835	0.00785815		Rps3a1	3	86045247
ENSMUSG00000046687	13332	11925	9937	10092	4433	5349	5306	4236	5940	5698	4083	10513		Gm5424	582.556	635.277	546.899	468.933	238.902	229.576	229.969	196.386	239.918	286.328	171.868	475.735		Gm5424	6393.87	4889.57	0.386957	0.177153	0.93659		6219.39	11787.5	-0.922443	0.00125556	0.0141498		4643.68	11555.4	-1.31524	2.30061e-21	1.94183e-19		Gm5424	10	61906902
ENSMUSG00000021135	13972	12048	11448	15298	3910	2747	7478	3455	6597	4614	5121	14355		Slc10a1	344.269	361.923	355.286	400.834	118.821	66.4827	182.761	90.3233	150.252	130.742	121.553	366.301		Slc10a1	7425.31	4446.19	0.739879	0.060362	0.749099		7214.85	13684.7	-0.923523	0.00517349	0.0393943		4213.14	13414.6	-1.67084	2.52044e-11	6.79824e-10		Slc10a1	12	80999957
ENSMUSG00000028495	5510	4085	5058	5629	5668	12366	9314	8112	7531	6237	8014	5625		Rps6	188.24	170.143	217.645	204.495	238.819	414.955	315.614	294.037	237.82	245.04	263.744	199.012		Rps6	6592.25	8825.31	-0.420935	0.0418631	0.689306		6414.28	5268.07	0.284029	0.0522865	0.192851		8388.71	5164.15	0.70001	0.000101003	0.000797513		Rps6	4	86772897
ENSMUSG00000056692	7768	6574	6395	7339	7711	8312	7318	7057	7783	7481	6774	6948		Ilrun	79.6094	82.1385	82.5476	79.9803	97.464	83.6704	74.3886	76.734	73.7287	88.1686	66.8764	73.7413		Ilrun	7029.2	7740.9	-0.139135	0.405607	0.999119		6842.8	7296.12	-0.0926354	0.466573	0.706947		7353.35	7152.31	0.0399046	0.753854	0.877687		Ilrun	17	27970209
ENSMUSG00000032350	4190	3740	4124	4094	6726	5811	2697	9630	13507	11995	9886	4273		Gclc	60.2834	65.6021	74.7329	62.6358	119.349	82.1194	38.4878	147.002	179.629	198.465	137.018	63.6668		Gclc	9582.54	6423.09	0.577167	0.157334	0.920704		9339.55	4218.41	1.14667	0.000191639	0.00353489		6108.81	4135.54	0.562779	0.0612773	0.174586		Gclc	9	77661817
ENSMUSG00000096674	7520	2299	4596	37778	32781	120	181	16068	10021	1470	1065	106		Mup15	440.494	164.181	339.087	2353.17	2368.23	6.90423	10.5162	998.613	542.586	99.0237	60.0959	6.4302		Mup15	2878.1	13816.9	-2.26325	0.179656	0.93659		2808.86	12984.3	-2.2087	0.0802	0.253819		13115.3	12721.3	0.0439817	0.977737	0.989256		Mup15	4	61354027
ENSMUSG00000061904	6207	5381	5401	6124	5965	11609	9267	9442	8607	7054	8682	6177		Slc25a3	60.5973	64.0466	66.4132	63.5766	71.8225	111.321	89.7365	97.8021	77.6708	79.1965	81.6514	62.4518		Slc25a3	7342.24	9062.81	-0.303793	0.108092	0.847457		7144.9	6013.86	0.248662	0.055468	0.200685		8613.77	5895.42	0.547163	0.000351767	0.0024178		Slc25a3	10	90952436
ENSMUSG00000020372	4971	3892	4910	5103	5969	12812	9106	8264	7710	6454	8225	5378		Rack1	52.6166	50.2243	65.459	57.4375	77.9219	133.201	95.6017	92.8074	75.4342	78.5611	83.8664	58.9516		Rack1	6678.82	9007.25	-0.431545	0.0433615	0.694803		6499.08	4917.13	0.402466	0.0135422	0.0783081		8562.7	4820.32	0.829046	4.87462e-06	5.35661e-05		Rack1	11	48691159
ENSMUSG00000026170	10012	9459	9731	9597	4998	7151	6413	6073	9096	5361	5859	6736		Cyp27a1	249.646	287.549	305.612	254.467	153.702	175.139	158.608	160.665	209.647	153.727	140.735	173.941		Cyp27a1	6474.49	6205.45	0.0612493	0.72339	0.999119		6300.9	10145.1	-0.68707	3.45754e-05	0.000946652		5895.56	9946.03	-0.754362	7.29228e-10	1.55722e-08		Cyp27a1	1	74752733
ENSMUSG00000030630	9716	8927	9531	10732	5141	6711	5832	4468	6997	5540	6548	12632		Fah	237.351	265.871	293.258	278.788	154.892	161.028	141.312	115.805	157.997	155.637	154.093	319.573		Fah	7671.09	5599.71	0.454075	0.094773	0.826787		7456.13	10147.8	-0.444659	0.0827004	0.258896		5319.36	9948.29	-0.903174	4.66708e-10	1.02113e-08		Fah	7	84234367
ENSMUSG00000078812	6284	5635	5876	6513	6065	9587	7773	8144	7878	6865	7369	6301		Eif5a	143.242	156.6	168.704	157.873	170.508	214.649	175.745	196.964	165.991	179.96	161.814	148.744		Eif5a	6858.81	7936.67	-0.210648	0.161106	0.924413		6675.51	6335.88	0.0753539	0.524455	0.751392		7542.46	6211.26	0.280273	0.0294455	0.099281		Eif5a	11	69807540
ENSMUSG00000042102	10175	10800	8781	12190	4323	4523	6017	4546	7257	5340	5725	8131		Dmgdh	161.486	208.971	175.531	205.729	84.6184	70.508	94.7195	76.5496	106.461	97.4634	87.5284	133.641		Dmgdh	6376.69	4912.06	0.376492	0.0499988	0.715857		6202.99	10920	-0.815924	3.16001e-06	0.000136631		4662.37	10705.2	-1.19918	4.69971e-16	2.17565e-14		Dmgdh	13	93810941
ENSMUSG00000020821	6823	6108	5228	5901	8053	9860	8976	8072	7934	8032	7078	6024		Kif1c	50.8097	55.454	49.0361	46.7292	73.9619	72.1207	66.2999	63.7772	54.6133	68.7852	50.7756	46.4571		Kif1c	7055.93	8854	-0.327537	0.0602597	0.749099		6870.75	6255.79	0.135213	0.405453	0.659999		8410.6	6132.55	0.455721	0.00011399	0.000889027		Kif1c	11	70591374
ENSMUSG00000022884	5013	4186	4430	4942	5957	9068	6817	9057	9200	6589	9083	5942		Eif4a2	50.8843	51.802	56.6368	53.3433	74.5748	90.4083	68.6338	97.5401	86.3194	76.9139	88.8153	62.4618		Eif4a2	7379.58	7788.54	-0.077802	0.687671	0.999119		7180.24	4830.87	0.571826	0.00012453	0.00261453		7403.45	4735.7	0.644676	1.28267e-05	0.000127888		Eif4a2	16	22926194
ENSMUSG00000057880	12195	10710	9151	13060	4494	3332	6553	4243	6547	5067	5181	8717		Abat	85.2818	91.3116	80.6032	97.1201	38.7602	22.8871	45.4542	31.4819	42.3206	40.7498	34.9029	63.1303		Abat	6164.86	4735.18	0.38067	0.153186	0.918737		5995.94	11683.5	-0.962442	1.61326e-06	7.86496e-05		4490.77	11452.8	-1.35072	8.28595e-12	2.36869e-10		Abat	16	8331293
ENSMUSG00000029260	8468	6875	7328	8352	5992	6613	6326	6188	5175	5179	4415	10502		Ugt2b34	106.406	105.322	115.979	111.601	92.8616	81.6197	78.8449	82.499	60.1078	74.8395	53.4428	136.664		Ugt2b34	6156.95	6381.7	-0.0517387	0.857111	0.999119		5986.65	8061.4	-0.429308	0.125023	0.335469		6061.64	7902.46	-0.382686	0.000651554	0.00415323		Ugt2b34	5	87037626
ENSMUSG00000021676	6589	6262	6812	7440	5824	4557	7569	6212	6686	6319	4588	6786		Iqgap2	51.6661	59.8634	67.2775	62.0369	56.3231	35.0975	58.8686	51.681	48.4604	56.9815	34.6563	55.1056		Iqgap2	5927.1	6154.04	-0.0542135	0.817532	0.999119		5770.71	7080.78	-0.295195	0.121256	0.329973		5839.23	6941.75	-0.249533	0.161693	0.353378		Iqgap2	13	95763682
ENSMUSG00000032802	1180	973	782	959	5833	9957	3251	11573	11188	10085	9099	930		Srxn1	22.6724	22.7924	18.9248	19.5941	138.225	187.912	61.9571	235.925	198.702	222.839	168.415	18.5052		Srxn1	7545.39	7751.08	-0.0388062	0.958619	0.999119		7356.67	1008.07	2.86744	1.5167e-05	0.000475651		7378.56	988.147	2.90049	3.70739e-22	3.33019e-20		Srxn1	2	151947436
ENSMUSG00000031770	6621	5692	15557	8552	5884	9001	6669	3789	3831	6260	3214	10205		Herpud1	153.771	161.167	455.076	211.207	168.539	205.33	153.628	93.3656	82.2425	167.195	71.9065	245.447		Herpud1	5808.46	6379.17	-0.135261	0.72237	0.999119		5651.31	9732.87	-0.78429	0.0717303	0.237		6061.29	9544.31	-0.654992	0.16314	0.355549		Herpud1	8	95113066
ENSMUSG00000006333	4650	3821	4409	4555	5837	13131	8707	8439	7655	6748	8874	5257		Rps9	99.9015	100.083	119.308	104.064	154.663	277.095	185.544	192.364	152.019	166.722	183.659	116.964		Rps9	6866.7	8992.37	-0.389134	0.0930307	0.820941		6681.62	4543.34	0.556489	0.00120105	0.0137664		8550.16	4453.93	0.940987	3.42536e-07	4.73029e-06		Rps9	7	3706992
ENSMUSG00000030530	7179	6262	5514	5946	6488	7453	8006	6449	7950	7425	5240	6064		Furin	42.3819	45.0704	41.0008	37.3278	47.2396	43.2174	46.8803	40.3944	43.3828	50.4095	29.8003	37.0742		Furin	6480.47	7188.99	-0.149734	0.448078	0.999119		6312.32	6475.36	-0.0368457	0.844652	0.933349		6826.46	6347.78	0.104891	0.381934	0.615914		Furin	7	80038333
ENSMUSG00000059796	4450	4008	4147	4956	5620	10257	7500	9164	9754	7418	7925	4302		Eif4a1	55.6334	61.0893	65.3008	65.8867	86.6544	125.953	93.0027	121.555	112.718	106.65	95.4437	55.6983		Eif4a1	7058.92	8155.71	-0.208383	0.409549	0.999119		6874.23	4571.92	0.588419	0.00946787	0.0613445		7753.28	4481.94	0.790783	8.52748e-07	1.09786e-05		Eif4a1	11	69557762
ENSMUSG00000020321	10269	9107	7847	9213	4628	6705	6576	6493	7707	5979	7635	10108		Mdh1	209.018	225.992	201.173	199.411	116.179	134.05	132.763	140.221	145.003	139.954	149.706	213.068		Mdh1	7576.33	6137.65	0.303774	0.10659	0.843304		7366.66	9466.37	-0.361795	0.0314234	0.138545		5830.53	9279.78	-0.67036	1.27858e-08	2.26171e-07		Mdh1	11	21506692
ENSMUSG00000035811	4513	3972	3412	3983	6426	5724	3037	12078	12593	10694	8088	2305		Ugt2b35	72.798	78.1134	69.3222	68.3212	127.842	90.6912	48.5912	206.71	187.767	198.378	125.681	38.5054		Ugt2b35	8127.35	7016.39	0.212068	0.655064	0.999119		7925.24	4125	0.942053	0.0165356	0.0895641		6673.41	4043.68	0.722716	0.021329	0.0770029		Ugt2b35	5	87148719
ENSMUSG00000026701	8388	7326	8216	9334	5098	8212	5878	5689	5571	4860	7262	9040		Prdx6	94.6062	100.737	116.716	111.949	70.9153	90.9749	65.7582	68.0785	58.0803	63.0372	78.9024	105.591		Prdx6	6451.22	6257.82	0.0438885	0.848728	0.999119		6269.77	8667.28	-0.46715	0.0242021	0.116625		5948	8496.75	-0.514434	0.000581924	0.00376702		Prdx6	1	161067682
ENSMUSG00000039218	6807	6907	7176	8880	7203	5594	7934	3892	9124	5513	6337	6747		Srrm2	28.7202	35.529	38.1349	39.8415	37.4821	23.1828	33.2034	17.4228	35.5837	26.7497	25.7566	29.4807		Srrm2	6634.88	6300.33	0.0747146	0.772792	0.999119		6456.56	7770.79	-0.267213	0.112037	0.313834		5976.89	7618.18	-0.350092	0.119945	0.286678		Srrm2	17	24009506
ENSMUSG00000069324	15343	15740	9199	16547	735	1355	3239	1894	7111	3802	8004	5950		Gm5096	445.516	557.211	336.436	510.932	26.322	38.6459	93.2873	58.3506	190.861	126.959	223.889	178.923		Gm5096	5910.15	1782.51	1.72913	8.6411e-07	0.000607218		5744.47	14693.2	-1.35484	1.28633e-09	1.87247e-07		1689.92	14403	-3.0911	6.01171e-24	6.48559e-22		Gm5096	18	87774410
ENSMUSG00000003970	4940	4079	4763	4881	5579	11944	8992	7548	7470	5919	8328	5177		Rpl8	196.957	198.272	239.185	206.94	274.334	467.741	355.598	319.293	275.296	271.389	319.859	213.756		Rpl8	6453.61	8481.06	-0.394182	0.0696941	0.77474		6278.65	4865.38	0.367983	0.0222683	0.1101		8061.27	4769.66	0.757255	1.85777e-05	0.000178678		Rpl8	15	76788278
ENSMUSG00000032216	6487	5326	5003	6249	6473	6302	8045	7194	6843	6031	5302	4329		Nedd4	27.8935	27.9204	27.0956	28.5733	34.3276	26.6164	34.3118	32.8203	27.1982	29.8228	21.962	19.2771		Nedd4	5442.19	7114.56	-0.386593	0.049415	0.713121		5300.12	5978.78	-0.173899	0.306069	0.564639		6754.11	5860.73	0.204599	0.103235	0.256868		Nedd4	9	72569628
ENSMUSG00000063077	5916	5279	4917	6240	8079	5694	7775	7309	8218	7198	5276	4272		Kif1b	17.9992	19.5812	18.8423	20.1883	30.3152	17.0158	23.463	23.5937	23.1114	25.1847	15.4633	13.4602		Kif1b	6044.5	7411.52	-0.294119	0.264571	0.982445		5889.85	5806.11	0.0206189	0.926218	0.969334		7034.72	5691.67	0.305533	0.0787153	0.211007		Kif1b	4	149260776
ENSMUSG00000021238	8897	7669	8536	9468	4913	4881	6486	5301	7092	5361	5433	10222		Aldh6a1	83.345	87.5864	100.716	94.316	56.7625	44.9113	60.2659	52.6874	61.41	57.7539	49.0285	99.1671		Aldh6a1	6793.59	5472.52	0.311977	0.19885	0.953455		6606.58	9006.99	-0.44714	0.0473649	0.181163		5194.6	8829.76	-0.765373	2.06441e-08	3.54297e-07		Aldh6a1	12	84477491
ENSMUSG00000025089	7584	6363	6018	6222	5567	4961	7453	6522	7539	5222	3866	4088		Gfra1	75.0411	76.7582	75.0001	65.4669	67.9361	48.2149	73.146	68.4691	68.9524	59.4206	36.8498	41.8897		Gfra1	4984.19	6223.57	-0.320364	0.194945	0.952032		4855.7	6811.18	-0.488228	0.0261621	0.122537		5906.63	6676.98	-0.176884	0.256471	0.480917		Gfra1	19	58224036
ENSMUSG00000025260	8237	7143	5783	9076	5760	9689	7551	7031	9040	6273	8172	3360		Hsd17b10	343.842	363.523	304.055	402.88	296.545	397.264	312.646	311.401	348.813	301.137	328.618	145.253		Hsd17b10	6413	7535.29	-0.232663	0.392044	0.999119		6243.4	7813.28	-0.32359	0.22205	0.469914		7161.26	7658.76	-0.0968789	0.517234	0.729867		Hsd17b10	X	150784841
ENSMUSG00000028179	16452	16045	12764	14223	1736	1415	1806	919	1854	2069	1442	12890		Cth	319.391	379.757	312.105	293.621	41.5655	26.9819	34.7761	18.9292	33.2697	46.1917	26.9676	259.151		Cth	4478.33	1503.98	1.57419	NA	1		4345.95	15498	-1.83435	NA	1		1427.08	15193.2	-3.41258	1.3145e-55	8.30337e-53		Cth	3	157599885
ENSMUSG00000028692	6116	5383	5922	6272	5681	7367	5921	6822	7254	6626	6999	7201		Akr1a1	120.503	129.306	146.963	131.41	138.05	142.572	115.714	142.612	132.112	150.135	132.844	146.933		Akr1a1	6792.47	6530.52	0.0567165	0.695158	0.999119		6609.52	6180.46	0.0968442	0.411057	0.663925		6205.83	6058.94	0.0346	0.790352	0.89824		Akr1a1	4	116493707
ENSMUSG00000039202	4144	3795	4421	4605	8245	10887	11469	5635	5680	6033	4793	5042		Abhd2	21.2366	23.7104	28.5362	25.095	52.1117	54.8006	58.2976	30.6389	26.906	35.5548	23.6617	26.7587		Abhd2	5245.37	9123.5	-0.798605	0.00089567	0.104067		5107.78	4434.48	0.203895	0.246454	0.497522		8661.59	4347.42	0.994547	6.97205e-07	9.12002e-06		Abhd2	7	78922947
ENSMUSG00000041028	6497	5356	5550	5894	5362	7104	6536	7008	6645	6690	5940	6394		Ghitm	93.7242	94.1979	100.842	90.4149	95.3991	100.659	93.5211	107.262	88.6071	110.985	82.5464	95.5228		Ghitm	6234.06	6568.37	-0.0754573	0.627122	0.999119		6068.52	6060.81	0.00174344	0.989768	0.995811		6240.38	5941.4	0.0708942	0.522122	0.733706		Ghitm	14	36842049
ENSMUSG00000035237	8507	7337	7651	8103	5022	6688	7280	4142	6368	5369	5312	9599		Lcat	343.47	361.154	389.08	347.895	250.073	265.228	291.543	177.433	237.656	249.29	206.606	401.36		Lcat	6455.41	5820.34	0.149371	0.557346	0.999119		6277.96	8232.46	-0.391036	0.0704852	0.234387		5525.8	8070.46	-0.546398	0.00084286	0.00522306		Lcat	8	106666183
ENSMUSG00000034926	11621	10691	13270	13185	3353	3338	5536	2660	3482	3093	3211	11979		Dhcr24	156.321	175.33	224.83	188.602	55.6272	44.1034	73.8635	37.9638	43.295	47.8469	41.6091	166.875		Dhcr24	5299.53	3756.8	0.496344	0.245661	0.977652		5146.68	12768.3	-1.31086	0.00153954	0.0165018		3563.12	12517.9	-1.81273	3.707e-18	2.2267e-16		Dhcr24	4	106418235
ENSMUSG00000030744	4947	3863	4538	4717	5283	10266	7473	7185	6768	5635	7171	5284		Rps3	59.7912	56.9223	69.0826	60.6251	78.7508	121.873	89.5879	92.1372	75.612	78.3229	83.4926	66.1385		Rps3	5981.74	7549.71	-0.335919	0.0700209	0.77474		5820.1	4701.06	0.308114	0.0182055	0.095672		7176.56	4608.44	0.639136	7.07768e-05	0.000581356		Rps3	7	99127103
ENSMUSG00000003809	9714	8502	9710	11111	5262	5769	5807	4748	6507	5165	7090	12196		Gcdh	191.117	203.931	240.618	232.458	127.682	111.484	113.321	99.1115	118.336	116.861	134.375	248.493		Gcdh	7477.81	5480.9	0.448221	0.0909633	0.818035		7266.55	10172.9	-0.48538	0.0585367	0.207998		5204.96	9972.76	-0.938153	6.25146e-12	1.81896e-10		Gcdh	8	85613022
ENSMUSG00000037266	5085	4598	7836	6995	5039	8736	7441	4427	6785	4913	6376	10615		Rsrp1	82.2697	90.6943	159.681	120.345	100.548	138.827	119.41	75.9926	101.469	91.4103	99.3734	177.855		Rsrp1	6916.73	6413.42	0.108964	0.68917	0.999119		6723.22	6452.72	0.0592899	0.832238	0.927494		6092.74	6326.59	-0.0542322	0.817866	0.912562		Rsrp1	4	134650903
ENSMUSG00000030161	5870	4794	5719	5329	6497	9073	5025	5323	7961	8127	7966	8959		Gabarapl1	158.001	157.319	193.887	152.531	215.681	239.874	134.158	152.016	198.072	251.565	206.554	249.733		Gabarapl1	8014.26	6575.71	0.285417	0.207195	0.956478		7798.6	5668.18	0.460333	0.00213313	0.0211353		6252.15	5556.74	0.170121	0.390927	0.624176		Gabarapl1	6	129510123
ENSMUSG00000058558	4820	3555	4533	4452	4676	11106	7586	8072	7166	5450	7176	4351		Rpl5	66.6232	59.9073	78.9174	65.4372	79.7134	150.781	104.004	118.378	91.5566	86.6312	95.5506	62.2821		Rpl5	5790.14	7818.51	-0.433338	0.0673119	0.769228		5634.62	4518.79	0.31844	0.0751043	0.243759		7434.17	4429.75	0.747058	0.000128127	0.000990519		Rpl5	5	108048368
ENSMUSG00000045128	4285	3677	4534	4351	5633	12471	8310	7579	7589	5735	7892	5418		Rpl18a	133.511	139.676	177.932	144.16	216.463	381.66	256.817	250.547	218.567	205.493	236.878	174.823		Rpl18a	6388.44	8465.78	-0.406219	0.0604421	0.749099		6215.32	4404.49	0.496991	0.0015415	0.0165094		8049.09	4318	0.898605	2.65266e-06	3.10301e-05		Rpl18a	8	71347366
ENSMUSG00000018574	5042	5787	5781	6639	7950	8836	11296	8431	9339	8475	5853	5352		Acadvl	101.709	142.323	146.883	142.414	197.79	175.075	226.017	180.447	174.138	196.606	113.739	111.807		Acadvl	7039.48	9226.88	-0.390407	0.0930941	0.820941		6859.44	6093.97	0.170712	0.469309	0.70916		8758.52	5974.66	0.551932	0.000485687	0.00321308		Acadvl	11	69901009
ENSMUSG00000059447	4960	4636	4504	5594	7372	11999	10484	8207	8111	8452	7855	5374		Hadhb	40.7503	46.436	46.6076	48.8723	74.6988	96.8291	85.4349	71.5397	61.5969	79.8562	62.1682	45.7239		Hadhb	7228.62	9544.21	-0.400973	0.0569926	0.740508		7039.38	5126.13	0.457546	0.0155922	0.0862188		9067.56	5025.24	0.851626	1.35274e-09	2.77957e-08		Hadhb	5	30360246
ENSMUSG00000035242	7493	6761	6231	7366	5335	7611	5980	5560	5805	5628	6169	8631		Oaz1	158.716	174.597	166.238	165.915	139.372	158.349	125.639	124.954	113.658	137.094	125.878	189.331		Oaz1	6361.32	6179.07	0.0418967	0.837233	0.999119		6186.39	7243.96	-0.227711	0.203497	0.446943		5871.66	7101.29	-0.274274	0.0290891	0.0982786		Oaz1	10	80662490
ENSMUSG00000060036	3892	2880	4037	4180	3603	10645	8474	7407	6529	5435	6693	4759		Rpl3	66.4192	59.9204	86.7737	75.8557	75.8339	178.434	143.439	134.115	102.992	106.664	110.031	84.107		Rpl3	5635.3	7436.65	-0.40024	0.118203	0.864772		5483.76	3904.02	0.490254	0.00343987	0.0296975		7069	3827.14	0.885363	0.000139203	0.00106771		Rpl3	15	79961992
ENSMUSG00000025127	6333	6287	5893	7094	6561	8622	5331	6171	7417	6306	9019	6424		Gcgr	130.92	158.454	153.441	155.948	167.281	175.072	109.311	135.352	141.729	149.917	179.609	137.53		Gcgr	7013.7	6777.33	0.049501	0.805796	0.999119		6821.9	6677.52	0.030931	0.824003	0.92362		6442.77	6546.29	-0.0230108	0.893075	0.95148		Gcgr	11	120421525
ENSMUSG00000021134	6531	5848	4795	6581	6241	7848	6283	7281	8687	5225	6698	6335		Srsf5	88.7338	96.8676	82.0553	95.0806	104.578	104.732	84.671	104.957	109.097	81.6385	87.6652	89.1357		Srsf5	6441.41	7010.28	-0.122006	0.458775	0.999119		6267.27	6156.59	0.0257678	0.853361	0.936649		6661.66	6035.07	0.142438	0.275567	0.503724		Srsf5	12	80992278
ENSMUSG00000033629	5327	4415	4701	5462	6841	9461	8199	8323	8134	6837	6918	4735		Hacd3	106.546	107.658	118.428	116.171	168.754	185.868	162.658	176.623	150.381	157.261	133.293	98.0779		Hacd3	6418.42	8282.74	-0.367909	0.0508138	0.719617		6249.68	5173.89	0.272524	0.122796	0.33225		7869.74	5071.91	0.63384	1.11433e-08	1.98871e-07		Hacd3	9	64894265
ENSMUSG00000026819	9236	10100	4530	6622	3511	7203	8576	2128	9879	3455	5472	6780		Slc25a25	63.6525	84.8623	39.3223	48.5301	29.8429	48.7591	58.6239	15.5602	62.9331	27.3829	36.3287	48.3901		Slc25a25	6046.2	5291.35	0.192378	0.613521	0.999119		5881	7909.61	-0.427495	0.161185	0.389806		5021.15	7753.74	-0.626812	0.0596775	0.171141		Slc25a25	2	32304499
ENSMUSG00000025509	3574	2898	2775	3606	8121	15578	11741	8618	8644	7041	6822	3333		Pnpla2	64.1227	63.3895	62.7089	68.7977	179.699	274.524	208.94	164.05	143.353	145.275	117.908	61.9282		Pnpla2	6219.45	11002.4	-0.822977	0.00419545	0.250022		6058.69	3329.2	0.863806	0.000789598	0.0101948		10456.4	3263.43	1.67995	1.39531e-22	1.32636e-20		Pnpla2	7	141035111
ENSMUSG00000004980	6547	5593	6150	7143	4289	7226	6272	5643	6560	5105	5893	6818		Hnrnpa2b1	53.8787	56.1153	63.7468	62.5095	43.5321	58.4095	51.1964	49.2717	49.9014	48.3136	46.7179	58.1068		Hnrnpa2b1	5874.47	5871.22	0.000704454	0.99649	0.999223		5714.6	6618.91	-0.211912	0.0951741	0.282931		5578.64	6488.58	-0.217833	0.109705	0.268666		Hnrnpa2b1	6	51437912
ENSMUSG00000003585	11884	10669	8992	11834	5069	5474	4646	3638	4356	5204	6359	11948		Sec14l2	183.713	201.077	175.082	194.536	96.6445	83.1174	71.2384	59.6694	62.2442	92.5152	94.6974	191.279		Sec14l2	6786.3	4797.79	0.500266	0.120459	0.868644		6593.74	11253.2	-0.771189	0.0103948	0.0652212		4557.26	11031.2	-1.27547	6.34722e-15	2.61666e-13		Sec14l2	11	4047039
ENSMUSG00000064339	5562	3433	9482	9333	7579	17099	4245	8719	3520	3551	3685	5136		mt-Rnr2	190.497	143.349	409.041	339.915	320.146	575.228	144.21	316.838	111.438	139.865	121.582	182.171		mt-Rnr2	3858.43	9442.83	-1.29124	0.000221816	0.0446734		3752.83	7286.51	-0.957257	0.00297998	0.0267918		8993.46	7143.54	0.332248	0.499739	0.715971		mt-Rnr2	MT	1094
ENSMUSG00000022546	8266	8403	8951	9702	3525	5495	5033	4656	7539	4974	6477	9291		Gpt	152.288	188.741	207.706	190.074	80.0953	99.437	91.9718	91.0113	128.386	105.384	114.952	177.267		Gpt	6796.71	4697.6	0.532873	0.00862517	0.361605		6608.5	9244.11	-0.484158	0.0138289	0.0793957		4463	9062.85	-1.02177	3.35056e-13	1.16538e-11		Gpt	15	76579916
ENSMUSG00000016942	7094	6828	7072	8232	5232	5472	5625	4604	6109	5417	4915	10866		Tmprss6	114.431	134.28	143.683	141.205	104.088	86.6985	89.9986	78.7957	91.0876	100.488	76.3749	181.518		Tmprss6	6632.13	5323.04	0.317226	0.245383	0.977652		6448.97	7626.13	-0.241889	0.359277	0.616852		5054.76	7476.29	-0.564726	4.56589e-05	0.000394568		Tmprss6	15	78323867
ENSMUSG00000022323	9170	7201	7164	7825	5937	7676	5545	5498	5622	5412	6933	11398		Rida	155.658	149.024	153.167	141.246	124.293	127.982	93.3602	99.0191	88.2118	105.647	113.369	200.367		Rida	7118.38	6252.74	0.18706	0.488129	0.999119		6917.94	8138.84	-0.234496	0.343971	0.602354		5942.22	7978.22	-0.425119	0.00320287	0.0162792		Rida	15	34484167
ENSMUSG00000043716	5240	4013	5083	4781	4606	9635	7204	7197	6509	5269	7028	5711		Rpl7	105.664	98.657	129.1	102.519	114.551	190.836	144.088	153.979	121.324	122.187	136.522	119.263		Rpl7	5896.67	7142.1	-0.276525	0.143139	0.901115		5736.04	4984.54	0.202696	0.127853	0.340551		6789.2	4886.44	0.474601	0.00703141	0.0311232		Rpl7	1	16171519
ENSMUSG00000029201	2619	2616	2314	2408	6645	6868	3241	12132	11617	8935	8904	2496		Ugdh	21.0168	25.5936	23.3886	20.5485	65.7666	54.1344	25.797	103.294	86.1709	82.4567	68.8319	20.743		Ugdh	7665.1	7409.85	0.0488766	0.911903	0.999119		7469.33	2601.41	1.52171	2.48426e-05	0.000718462		7048.72	2550.34	1.46668	1.20582e-06	1.50782e-05		Ugdh	5	65570564
ENSMUSG00000070644	12855	12281	9471	10722	1674	3637	4350	1027	1679	2177	1732	13943		Etnk2	152.546	177.674	141.558	135.299	24.4998	42.3919	51.2008	12.9304	18.4168	29.7089	19.7993	171.349		Etnk2	4795.22	2635.25	0.863626	0.313981	0.999119		4652.71	11796.4	-1.34221	NA	1		2500.63	11564.2	-2.20914	1.41701e-12	4.54138e-11		Etnk2	1	133291310
ENSMUSG00000007892	4206	3778	4074	4406	4630	11713	7064	6620	6609	5635	8068	5932		Rplp1	456.702	500.135	557.178	508.744	620.045	1249.23	760.805	762.666	663.337	703.651	843.922	667.054		Rplp1	6312.4	7453.98	-0.239884	0.312286	0.999119		6139.54	4294.82	0.515651	0.000126841	0.00264475		7089.11	4210.39	0.751778	0.000269846	0.00191453		Rplp1	9	61820566
ENSMUSG00000020553	3458	2670	2799	3681	4911	8362	9694	9538	9507	7596	7677	4551		Pctp	68.8084	64.7724	70.1501	77.8885	120.522	163.432	191.328	201.366	174.862	173.821	147.157	93.782		Pctp	7057.65	8120.68	-0.202453	0.424515	0.999119		6873.32	3263.7	1.07446	6.01026e-07	3.4764e-05		7712.79	3199.19	1.26958	3.20509e-13	1.12276e-11		Pctp	11	89873491
ENSMUSG00000028452	4863	5454	5417	5992	5634	9115	7713	7533	6806	6774	5533	5281		Vcp	54.3172	74.2694	76.208	71.1698	77.6119	100	85.4506	89.2717	70.2683	87.0117	59.5342	61.0865		Vcp	5925.06	7530.19	-0.345967	0.0593337	0.748439		5770.11	5695.01	0.0189001	0.918683	0.966636		7155.45	5583.5	0.358048	0.0184368	0.0682733		Vcp	4	42979963
ENSMUSG00000019818	6307	4830	4624	5308	4245	4894	5518	7492	7095	6034	6087	6515		Cd164	76.8112	71.7152	70.9298	68.7423	63.7615	58.5433	66.6565	96.8083	79.871	84.5097	71.4131	82.1698		Cd164	6216.81	5604.8	0.149495	0.456052	0.999119		6050.2	5457.42	0.148643	0.18158	0.418173		5324.16	5349.57	-0.00689111	0.968275	0.98466		Cd164	10	41395410
ENSMUSG00000047866	6606	7023	5286	7927	5828	6888	7986	6430	7735	7942	6776	8147		Lonp2	67.0414	86.8938	67.5679	85.5469	72.9462	68.6608	80.3882	69.2354	72.5603	92.6902	66.2446	85.6245		Lonp2	7440.51	6853.04	0.118585	0.480059	0.999119		7242.59	6975.81	0.0540796	0.753398	0.889694		6506.75	6838.48	-0.0717188	0.610729	0.794215		Lonp2	8	87350672
ENSMUSG00000000753	9681	9058	8557	10794	4838	4873	5089	4539	5866	4588	4938	9676		Serpinf1	222.36	253.648	247.552	263.639	137.051	109.937	115.938	110.614	124.541	121.188	109.26	230.159		Serpinf1	6063.91	4923.41	0.300616	0.241561	0.975195		5895.43	9909.62	-0.74924	0.00209298	0.0208677		4675.36	9714.53	-1.0552	1.37951e-16	7.03479e-15		Serpinf1	11	75300595
ENSMUSG00000000326	5697	4515	4040	5019	6616	6835	4244	5325	4823	5991	7166	6453		Comt	121.912	117.793	108.891	114.211	174.612	143.665	90.0813	120.902	95.4009	147.435	147.724	143.007		Comt	5938	5904.07	0.00829937	0.973111	0.999119		5775.61	4987.69	0.211496	0.219564	0.46653		5611.61	4889.1	0.198706	0.301302	0.533661		Comt	16	18225636
ENSMUSG00000033684	6625	6631	5278	6479	5585	6986	8604	6385	8151	6209	6797	6040		Qsox1	43.2956	52.8322	43.4446	45.0253	45.0152	44.8433	55.772	44.2722	49.2383	46.6636	42.7905	40.8781		Qsox1	6543.36	6939.55	-0.0848368	0.585694	0.999119		6368.5	6512.81	-0.0322851	0.804644	0.914985		6587.96	6384.7	0.0453056	0.737764	0.868986		Qsox1	1	155651775
ENSMUSG00000022562	4316	4781	4044	5425	8071	11588	10637	7413	8866	8053	6757	4377		Oplah	40.0642	54.1072	47.2819	53.5507	92.4018	105.656	97.9383	73.0099	76.0741	85.967	60.4229	42.0772		Oplah	6787.62	9489.34	-0.483433	0.049054	0.713121		6612.82	4842.87	0.4494	0.0571347	0.204724		9013.4	4747.76	0.924906	8.74592e-09	1.58871e-07		Oplah	15	76180801
ENSMUSG00000021091	11862	10249	8904	10416	2472	2681	4052	1453	4402	2677	2319	8305		Serpina3n	311.396	328.018	294.407	290.768	80.0353	69.1294	105.507	40.47	106.817	80.8169	58.6446	225.782		Serpina3n	4278.75	2685.06	0.672221	0.0925459	0.820941		4158.89	10757	-1.37101	9.9008e-05	0.0021727		2546.62	10544.9	-2.04985	1.57346e-18	9.8755e-17		Serpina3n	12	104372988
ENSMUSG00000025207	11660	10453	8958	11531	3978	3476	3883	2830	6104	3914	5807	8570		Sema4g	72.9449	79.7258	70.5856	76.7104	30.693	21.3593	24.0947	18.7843	35.2976	28.159	34.9962	55.523		Sema4g	5859.1	3623.94	0.693226	0.0062273	0.306191		5694.73	11056.5	-0.957174	6.32691e-06	0.000236656		3440.26	10838.5	-1.65578	6.70135e-24	7.17081e-22		Sema4g	19	44977540
ENSMUSG00000064337	4863	3109	7219	6639	7540	14627	7547	8861	6096	6199	6241	6364		mt-Rnr1	275.909	215.052	515.878	400.548	527.607	815.131	424.711	533.404	319.698	404.466	341.105	373.927		mt-Rnr1	6040.52	9675.08	-0.679661	0.00237769	0.180629		5878.28	5717.69	0.0399704	0.879511	0.948996		9202.98	5605.45	0.715319	0.00753181	0.0328262		mt-Rnr1	MT	70
ENSMUSG00000058672	499	526	256	289	6008	16619	10822	13990	16250	12711	11142	556		Tubb2a	16.7934	21.5817	10.8514	10.3425	249.372	549.357	361.247	499.539	505.506	491.946	361.222	19.378		Tubb2a	9756.16	11767.2	-0.270388	0.744764	0.999119		9514.39	408.21	4.54273	5.36064e-08	4.75328e-06		11191.7	400.174	4.80578	1.36339e-67	1.57047e-64		Tubb2a	13	34258257
ENSMUSG00000024386	7909	8029	8597	9278	4469	6040	5259	4159	6139	4655	5956	10758		Proc	172.936	214.036	236.766	215.729	120.518	129.721	114.058	96.4861	124.078	117.053	125.456	243.607		Proc	6642.57	5030.59	0.401006	0.12741	0.877406		6455.93	8849.97	-0.455028	0.0745254	0.24283		4778.91	8676.45	-0.860352	8.35443e-09	1.52183e-07		Proc	18	32256179
ENSMUSG00000056429	3921	3250	3738	4216	6752	8221	7488	7728	8550	7719	6553	6087		Tgoln1	42.3802	42.8264	50.8879	48.4572	90.0073	87.2775	80.277	88.623	85.4215	95.946	68.2306	68.1343		Tgoln1	7000.48	7647.53	-0.127567	0.457914	0.999119		6817.28	3936.78	0.792161	1.99527e-06	9.34408e-05		7265.2	3859.26	0.912719	2.92779e-14	1.13754e-12		Tgoln1	6	72585415
ENSMUSG00000019577	131	90	193	123	12571	13686	17862	9212	17453	16531	14700	1311		Pdk4	2.02164	1.69332	3.75145	2.0185	239.267	207.454	273.415	150.834	248.965	293.381	218.536	20.9523		Pdk4	12071.4	13477.8	-0.159003	0.820928	0.999119		11770	141.656	6.37691	2.11021e-18	2.04784e-15		12789.6	138.887	6.52772	1.97321e-149	3.86394e-145		Pdk4	6	5483351
ENSMUSG00000031751	6747	6005	6043	6624	5135	6502	6313	5789	5973	5496	5041	5893		Amfr	88.4738	96.0017	99.808	92.3667	83.0468	83.7456	82.1105	80.5416	72.3988	82.8801	63.6786	80.027		Amfr	5429.06	5998.72	-0.144032	0.320096	0.999119		5284.11	6622.56	-0.32579	0.0126027	0.0744485		5697.93	6492.26	-0.188199	0.0646112	0.181862		Amfr	8	94698216
ENSMUSG00000062070	6191	5327	5393	5929	5121	8033	7511	7642	7271	5941	6775	5071		Pgk1	149.487	156.814	164.014	152.235	152.502	190.516	179.886	195.777	162.282	164.968	157.588	126.803		Pgk1	6032.82	7106.32	-0.236328	0.152359	0.917364		5871.71	5944.86	-0.0178325	0.891938	0.95509		6751.66	5827.81	0.212436	0.0902763	0.233064		Pgk1	X	105230706
ENSMUSG00000030122	9298	8350	8081	10264	5287	7526	4870	4281	4714	4091	5155	10462		Ptms	311.177	340.695	340.637	365.279	218.225	247.396	161.661	152.011	145.828	157.451	166.195	362.6		Ptms	5917.58	5556.9	0.0907223	0.773295	0.999119		5749.87	9354.46	-0.702134	0.014343	0.0812927		5281.92	9170.15	-0.795902	6.07169e-06	6.54352e-05		Ptms	6	124890644
ENSMUSG00000017707	7209	4794	5581	5570	4120	5038	6558	5950	7257	4255	4907	3945		Serinc3	101.72	82.4694	99.1868	83.5756	71.6983	69.8236	91.7832	89.0765	94.6509	69.045	66.6994	57.6469		Serinc3	4861.2	5457.08	-0.166783	0.422245	0.999119		4732.19	5997.76	-0.341864	0.0700608	0.23339		5181	5879.15	-0.182342	0.224576	0.441222		Serinc3	2	163465192
ENSMUSG00000020017	18429	17478	8202	13876	1886	1188	1910	683	2405	2314	2390	10891		Hal	179.95	208.067	100.874	144.08	22.7128	11.394	18.4987	7.07592	21.707	25.9844	22.4812	110.132		Hal	4392.67	1460.09	1.58908	0.0194894	0.527054		4264.38	14952.4	-1.80998	0.000187647	0.00348334		1384.51	14656.4	-3.40432	3.16319e-28	4.916e-26		Hal	10	93324630
ENSMUSG00000030168	5285	4784	5017	7256	6082	5642	8762	7086	9175	6064	7238	7122		Adipor2	47.894	52.8553	57.2649	69.9237	67.9768	50.2204	78.7585	68.1318	76.8558	63.1967	63.1869	66.8396		Adipor2	7096.49	6988.21	0.0222293	0.905079	0.999119		6905.12	5799.13	0.25186	0.115016	0.319167		6631.59	5684.8	0.222228	0.206779	0.4183		Adipor2	6	119330111
ENSMUSG00000039196	7902	7087	5060	6162	4026	5848	3683	7010	6358	4845	6649	5089		Orm1	552.458	604.07	445.576	458.116	347.148	401.588	255.401	519.988	410.883	389.543	447.808	368.46		Orm1	5507.07	5204.57	0.0815241	0.72197	0.999119		5357.23	6795.9	-0.343153	0.0232525	0.113647		4949.27	6661.78	-0.428708	0.0432554	0.133889		Orm1	4	63262797
ENSMUSG00000030378	13551	9641	12015	16053	5432	2203	1635	5684	5741	5440	5358	7542		Sult2a8	223.58	193.93	249.686	281.649	110.535	35.7015	26.757	99.5012	87.5555	103.219	85.1602	128.868		Sult2a8	5841.33	3946.53	0.565805	0.16081	0.924413		5682.53	13261.3	-1.22268	1.47127e-10	2.98838e-08		3750.03	12999	-1.79351	0.000135029	0.00103977		Sult2a8	7	14144611
ENSMUSG00000020456	5648	5105	4284	5472	5916	7621	7110	5722	6348	6472	5085	4061		Ogdh	56.0899	61.8084	53.5856	57.7866	72.4597	74.3384	70.0355	60.2908	58.2722	73.9142	48.6467	41.7656		Ogdh	5338.35	6662.19	-0.319665	0.128901	0.878522		5200.38	5323.56	-0.0338578	0.863987	0.942071		6328.04	5218.58	0.278097	0.0221259	0.0791648		Ogdh	11	6241633
ENSMUSG00000028223	5004	4436	4552	5521	6612	12561	9669	8155	7611	7482	8282	5996		Decr1	69.8975	75.5437	80.0858	82.0075	113.908	172.338	133.963	120.86	98.27	120.188	111.443	86.7365		Decr1	7103.98	9244.39	-0.380026	0.0527924	0.725833		6914.18	5076.23	0.445779	0.00253522	0.0240079		8785.87	4976.26	0.820224	2.06415e-07	2.97645e-06		Decr1	4	15917240
ENSMUSG00000029614	4414	3540	4281	4529	4560	9898	7675	6893	5967	4939	6422	4538		Rpl6	76.167	74.4732	93.0441	83.1052	97.0461	167.762	131.363	126.199	95.1755	98.0106	106.752	81.0952		Rpl6	5259.05	7224.54	-0.458177	0.0244968	0.583463		5116.86	4366.38	0.22889	0.109152	0.308622		6866.85	4280.42	0.682041	0.000117167	0.000911544		Rpl6	5	121342544
ENSMUSG00000024781	4174	3464	2855	3576	6261	8366	8589	8996	6654	7336	6972	3511		Lipa	33.357	33.75	28.7375	30.3895	61.7102	65.6695	68.0826	76.2776	49.1532	67.4207	53.6741	29.0577		Lipa	5940.84	8119.8	-0.450823	0.0725823	0.77689		5786.43	3642.85	0.667546	0.00628264	0.0454243		7713	3570.87	1.11099	1.40634e-18	8.91227e-17		Lipa	19	34469718
ENSMUSG00000022477	4511	4326	4405	5045	6348	9251	10620	7034	8114	6422	6230	4559		Aco2	56.8155	66.4266	69.8793	67.5688	98.6074	114.444	132.671	93.996	94.4634	93.0173	75.5883	59.4647		Aco2	6098.83	8336.09	-0.450876	0.0325395	0.629748		5939.06	4771.78	0.315742	0.0877612	0.268902		7914.52	4678.02	0.758753	3.47332e-07	4.78976e-06		Aco2	15	81756510
ENSMUSG00000039630	5675	4500	4764	5898	4859	6632	5656	6293	7801	6130	6661	5107		Hnrnpu	26.51	25.6282	28.0301	29.2981	27.9943	30.4298	26.2067	31.1899	33.6844	32.9309	29.9748	24.7062		Hnrnpu	6183.87	5919.54	0.0630193	0.700142	0.999119		6019.6	5403.58	0.155734	0.280714	0.536078		5624.81	5296.9	0.0866453	0.467699	0.691827		Hnrnpu	1	178148673
ENSMUSG00000021417	5039	4138	5250	6405	6209	10499	11341	7883	7753	6182	7485	7010		Eci2	49.2832	49.3409	64.673	66.6139	74.8954	100.859	110.018	81.8011	70.0905	69.5317	70.5211	71.0016		Eci2	6845.25	8972.76	-0.390519	0.0227616	0.569138		6659.68	5419.65	0.29728	0.0446274	0.174318		8520.76	5312.91	0.681573	9.54629e-05	0.0007599		Eci2	13	35161731
ENSMUSG00000029571	6094	4361	4820	4886	4790	5364	6657	5878	5913	5516	4690	5636		Tmem106b	47.6399	41.5639	47.4596	40.6175	46.183	41.1878	51.6185	48.7541	42.7278	49.5898	35.3195	45.6284		Tmem106b	5277.42	5735.91	-0.120259	0.478409	0.999119		5137.43	5229.74	-0.0257999	0.864968	0.942241		5445.8	5126.45	0.0871808	0.49811	0.714579		Tmem106b	6	13069758
ENSMUSG00000012848	3874	2923	3817	3769	4506	10679	7046	7212	6240	5437	6924	4626		Rps5	121.053	111.354	150.226	125.237	173.654	327.761	218.382	239.102	180.233	195.377	208.423	149.698		Rps5	5592.64	7322.31	-0.388841	0.0852661	0.804578		5441.85	3747.41	0.538259	0.00094011	0.0115565		6962.68	3673.63	0.922567	2.93864e-06	3.41106e-05		Rps5	7	12656217
ENSMUSG00000078578	5864	4327	4527	5244	4308	7250	6350	7154	6171	4911	5698	4844		Ube2d3	12.9691	11.6671	12.6106	12.333	11.7509	15.7494	13.9299	16.7872	12.6155	12.4907	12.1398	11.0947		Ube2d3	5205.15	6284.45	-0.271922	0.101374	0.829521		5065.26	5169.86	-0.0295518	0.77838	0.903258		5972.08	5067.67	0.236978	0.0998525	0.250456		Ube2d3	3	135143910
ENSMUSG00000003053	7238	6406	8833	7054	1845	1527	2499	722	2400	1610	1702	25620		Cyp2c29	128.121	138.245	196.933	132.778	40.2788	26.5492	43.8759	13.5597	39.2687	32.7738	29.0224	469.652		Cyp2c29	7665.01	1676.79	2.19258	NA	1		7430.58	7762.07	-0.0629722	NA	1		1589.82	7610.17	-2.2591	8.89673e-15	3.64818e-13		Cyp2c29	19	39257849
ENSMUSG00000024085	7183	6071	6819	6788	4759	4187	7290	5804	6279	4476	3385	5458		Man2a1	53.8831	55.5225	64.4282	54.1477	44.0292	30.8504	54.2417	46.1942	43.5383	38.6132	24.4612	42.401		Man2a1	4729.14	5583.88	-0.239691	0.333859	0.999119		4604.13	7007.04	-0.605874	0.00283986	0.0257857		5297.91	6869.24	-0.374702	0.0335843	0.110418		Man2a1	17	64907731
ENSMUSG00000001123	8414	7048	5922	6763	3728	3397	5235	5174	6542	6710	5020	8872		Lgals9	213.335	217.865	189.12	182.343	116.577	84.5992	131.654	139.187	153.322	195.651	122.613	232.958		Lgals9	6615.21	4447.76	0.572686	0.0223285	0.564572		6437.89	7300.62	-0.181494	0.393544	0.650159		4221.68	7156.52	-0.76148	9.42845e-06	9.69685e-05		Lgals9	11	78853800
ENSMUSG00000044749	6935	6106	5418	6802	5067	2508	6318	4063	5302	4807	2613	4542		Abca6	69.611	74.7223	68.4982	72.6038	62.7279	24.7269	62.9028	43.2704	49.1933	55.4888	25.2664	47.2144		Abca6	4202.09	4610.56	-0.133819	0.684238	0.999119		4093.67	6557.18	-0.679764	0.00394612	0.0325412		4370.9	6427.87	-0.556494	0.0231396	0.0821913		Abca6	11	110067646
ENSMUSG00000023019	10537	10137	7355	10788	5494	5495	8832	4156	5052	4686	4553	5244		Gpd1	192.816	226.15	169.519	209.922	123.992	98.7654	160.304	80.689	85.4523	98.6115	80.2595	99.3767		Gpd1	4732.59	6053.47	-0.355169	0.128751	0.878522		4605.52	10061.2	-1.12748	2.53323e-14	1.30148e-11		5741.63	9862.73	-0.780523	0.000141035	0.00107965		Gpd1	15	99615396
ENSMUSG00000073481	6841	6344	6897	8275	4497	7241	5053	4194	4839	4667	5843	9182		Mtarc2	55.916	63.2181	71.0044	71.9243	45.3334	58.1334	40.9661	36.3712	36.56	43.8686	46.0071	77.723		Mtarc2	5946.1	5278.84	0.171688	0.517862	0.999119		5779.41	7391.61	-0.354969	0.139279	0.358362		5017.32	7246.26	-0.530254	0.00199749	0.0109351		Mtarc2	1	184545265
ENSMUSG00000016256	3477	3145	3485	3291	5192	8268	6683	6644	7572	6503	7365	5894		Ctsz	130.739	144.173	165.049	131.589	240.776	305.36	249.247	265.059	263.176	281.199	266.775	229.512		Ctsz	6591.2	6732.14	-0.0305936	0.840673	0.999119		6414.59	3504.28	0.872395	1.60641e-10	3.18872e-08		6397.61	3435.5	0.897255	1.27421e-10	3.05031e-09		Ctsz	2	174269286
ENSMUSG00000058655	5896	4741	5632	6410	4431	5664	5597	4569	5474	4715	5187	5822		Eif4b	71.5004	70.0943	86.0246	82.6609	66.2722	67.4661	67.3233	58.7875	61.3607	65.7555	60.5955	73.1171		Eif4b	5121.32	5116.04	0.00143766	0.991842	0.999119		4982.43	5899.28	-0.243709	0.064336	0.220747		4859.01	5783.05	-0.251119	0.0456645	0.139327		Eif4b	15	101982208
ENSMUSG00000008668	4463	3480	4127	4453	4544	10371	7168	6397	6597	5433	7498	4794		Rps18	98.6615	93.7912	114.912	104.68	123.89	225.192	157.173	150.041	134.804	138.121	159.676	109.753		Rps18	5843.34	7083.82	-0.277794	0.215135	0.9665		5684.92	4297.69	0.403632	0.00928523	0.060658		6734.74	4213	0.676897	0.000288425	0.00202799		Rps18	17	34170973
ENSMUSG00000004789	6552	5626	4711	6076	4997	6437	7622	6776	7979	6184	6959	4614		Dlst	37.1386	38.8789	33.6336	36.6236	34.9333	35.8382	42.8528	40.751	41.8056	40.3107	37.9989	27.0848		Dlst	6185	6504.2	-0.0726151	0.702528	0.999119		6021.06	5951.02	0.0168685	0.92114	0.96736		6176.06	5833.52	0.0823592	0.505963	0.721615		Dlst	12	85157607
ENSMUSG00000024039	7814	8476	7661	7771	1954	2350	3807	2554	4726	4750	3606	11676		Cbs	56.5648	74.8041	69.8501	59.8192	17.4452	16.709	27.3347	19.6158	31.6228	39.5426	25.1461	87.5311		Cbs	6043.55	2676.39	1.17505	0.00109728	0.11787		5874.94	8312.73	-0.500756	0.147703	0.371326		2539.36	8149.9	-1.68212	2.74421e-20	2.11563e-18		Cbs	17	31827868
ENSMUSG00000075706	4357	3586	3933	4197	4819	9087	5688	6293	5935	5439	7177	4229		Gpx4	136.935	137.404	155.69	140.268	186.794	280.517	177.315	209.845	172.418	196.583	217.291	137.645		Gpx4	5486.55	6487.73	-0.241859	0.270872	0.982725		5338.48	4183.89	0.351613	0.0383094	0.158126		6168.96	4101.5	0.588981	0.000423458	0.00285248		Gpx4	10	79883000
ENSMUSG00000000740	3585	3140	3686	4083	5185	11080	7830	6481	6478	5038	6965	4561		Rpl13	74.8542	79.9316	96.9374	90.6562	133.522	227.236	162.161	143.576	125.027	120.972	140.094	98.6241		Rpl13	5529.06	7616.68	-0.462172	0.0333695	0.636625		5379.27	3780.36	0.508996	0.0014384	0.0156744		7240.51	3706.03	0.966357	2.1134e-07	3.03851e-06		Rpl13	8	123829089
ENSMUSG00000055065	4933	4313	4935	5268	5753	5277	5351	5021	6891	5057	6424	5560		Ddx17	34.9713	37.2771	44.0653	39.7134	50.3006	36.745	37.6265	37.7662	45.1562	41.2281	43.8711	40.8198		Ddx17	5746.6	5472.01	0.0708001	0.666742	0.999119		5590.95	5074.1	0.140098	0.240425	0.490567		5196.43	4974.35	0.06293	0.67566	0.835616		Ddx17	15	79411937
ENSMUSG00000024978	4606	4136	4270	5105	6598	7342	9770	7136	6896	6899	5173	5207		Gpam	37.4501	40.9989	43.7287	44.1384	66.1638	58.6347	78.7921	61.5598	51.8276	64.5082	40.5177	43.8443		Gpam	5878.16	7788.79	-0.406101	0.0455109	0.703575		5725.48	4716.14	0.279723	0.121462	0.330136		7392.81	4623.31	0.677262	6.94311e-07	9.08824e-06		Gpam	19	55055700
ENSMUSG00000037071	12223	9747	7622	9686	6921	2308	1233	2351	8093	2194	12835	7462		Scd1	135.38	131.617	106.33	114.081	94.5421	25.1087	13.5456	27.6276	82.8556	27.9456	136.945	85.5912		Scd1	7167.9	3468.74	1.04721	0.152218	0.917364		6955.94	10149.7	-0.545082	0.136985	0.354708		3293.97	9948.9	-1.59479	0.0123016	0.0491211		Scd1	19	44382894
ENSMUSG00000032042	4852	4214	3777	4516	4701	5944	6207	6327	6469	5044	4568	3450		Srpr	78.15	82.7494	76.6239	77.3488	93.385	94.0369	99.1628	108.123	96.3119	93.4292	70.8773	57.5471		Srpr	4704.39	5852	-0.31494	0.124153	0.87098		4581.95	4507.86	0.0234988	0.902443	0.959176		5558.4	4418.98	0.331	0.00275295	0.0143107		Srpr	9	35111471
ENSMUSG00000041697	6257	5253	5066	6081	5065	8522	5956	6469	6749	5840	7042	6172		Cox6a1	482.94	494.307	492.494	499.107	482.153	646.07	455.975	529.758	481.505	518.37	523.596	493.343		Cox6a1	6222.62	6536.86	-0.071138	0.661024	0.999119		6054.08	5882.02	0.0415495	0.636734	0.823335		6214.02	5766	0.108018	0.44528	0.673943		Cox6a1	5	115483701
ENSMUSG00000053644	9579	9090	8677	10348	4351	4079	3664	3726	5500	4418	4577	8320		Aldh7a1	100.178	115.898	114.296	115.08	56.1201	41.9001	38.0071	41.3434	53.1677	53.1344	46.111	90.1094		Aldh7a1	5520.14	4049.95	0.446873	0.0732234	0.77689		5367.87	9820.3	-0.871426	7.99415e-05	0.0018488		3846.85	9627.15	-1.32363	4.17724e-18	2.47875e-16		Aldh7a1	18	56642759
ENSMUSG00000032314	6809	5689	6075	6929	4505	7413	6407	5924	6111	5385	5748	6984		Etfa	201.053	204.798	225.935	217.565	164.06	214.997	187.647	185.591	166.792	182.858	163.5	213.564		Etfa	5859.97	6081.9	-0.0537398	0.744369	0.999119		5700.84	6632.38	-0.218387	0.096608	0.285332		5778.89	6501.7	-0.169877	0.181796	0.382958		Etfa	9	55361792
ENSMUSG00000026234	3186	2851	3169	3615	5075	8678	6997	8412	7494	5730	5850	2931		Ncl	16.9442	18.4856	21.2279	20.4444	33.2882	45.3321	36.9102	47.4665	36.8403	35.0453	29.9712	16.1431		Ncl	5284.82	7316.52	-0.469321	0.0805294	0.789151		5147.56	3342.34	0.62306	0.0140151	0.0800488		6954.11	3276.61	1.08581	5.78668e-12	1.69887e-10		Ncl	1	86272441
ENSMUSG00000022871	6730	6521	6913	8091	3288	6734	6382	4257	5690	3373	5295	7277		Fetub	185.858	219.554	240.459	237.607	111.989	182.663	174.816	124.733	145.249	107.123	140.865	208.12		Fetub	5183.89	5135.64	0.0134398	0.957932	0.999119		5038.57	7375.02	-0.549563	0.00965312	0.0620613		4878.46	7230.15	-0.567416	0.00218269	0.0117745		Fetub	16	22737084
ENSMUSG00000010663	4869	3774	5305	5229	4123	6403	6837	7185	6849	4217	5666	10593		Fads1	54.825	51.8087	75.2373	62.6107	57.2573	70.8163	76.3595	85.8378	71.2854	54.6062	61.4594	123.525		Fads1	6571.44	6155.92	0.0942141	0.731662	0.999119		6386.88	5005.64	0.351592	0.187532	0.426449		5847.59	4907.22	0.25307	0.145026	0.327671		Fads1	19	10160252
ENSMUSG00000040462	5015	5070	4472	5091	4761	6349	5574	4864	6407	6596	5901	4915		Os9	103.358	127.392	116.087	111.575	121.018	128.526	113.946	106.36	122.057	156.334	117.158	104.904		Os9	5783.02	5442.49	0.0874832	0.620446	0.999119		5631.08	5127.97	0.134988	0.413995	0.666283		5170.39	5027.25	0.040612	0.745686	0.873664		Os9	10	126931519
ENSMUSG00000020091	6156	4928	6179	6326	4927	5023	5569	4673	5631	5042	4649	7130		Eif4ebp2	57.668	56.2819	72.906	63.0168	56.9242	46.2179	51.7454	46.4456	48.7592	54.3173	41.9535	69.1706		Eif4ebp2	5443.7	5132.62	0.0848977	0.666936	0.999119		5296.26	6149.77	-0.215576	0.24964	0.501232		4873.41	6028.76	-0.306964	0.0270451	0.0930588		Eif4ebp2	10	61264270
ENSMUSG00000022961	5311	4929	4732	5516	5080	3878	5995	5048	6804	5085	5036	4630		Son	19.3041	21.8421	21.6635	21.3201	22.7728	13.845	21.6133	19.4673	22.8598	21.2552	17.6333	17.4281		Son	5187.26	5107.12	0.0225396	0.913892	0.999119		5049.98	5336.56	-0.0795926	0.575199	0.786355		4846.4	5231.57	-0.110401	0.509098	0.723924		Son	16	91444394
ENSMUSG00000027248	6041	5887	5733	6015	2669	3144	5004	3079	2539	2706	2337	5738		Pdia3	104.275	123.888	124.642	110.408	56.8199	53.3048	85.674	56.3892	40.5108	53.7156	38.8601	102.572		Pdia3	3249.34	3489.87	-0.103102	0.748757	0.999119		3159.03	6186.68	-0.969719	0.0011332	0.013209		3311	6065.23	-0.873128	5.09809e-07	6.86123e-06		Pdia3	2	121244256
ENSMUSG00000030244	4091	3621	3988	5169	8291	12007	5060	3675	3485	4676	4452	7519		Gys2	83.4262	90.025	102.432	112.091	208.525	240.502	102.349	79.5139	65.6916	109.66	87.4582	158.792		Gys2	4921.77	7378.9	-0.584245	0.116967	0.863113		4785.97	4386.36	0.125734	0.630565	0.819364		7018.11	4299.96	0.706743	0.0159293	0.0605685		Gys2	6	142368339
ENSMUSG00000046352	6097	4797	4385	5853	4710	4704	4452	6379	6270	4747	5571	5151		Gjb2	137.305	131.704	124.379	140.165	130.818	104.051	99.4449	152.417	130.518	122.938	120.858	120.131		Gjb2	5228.33	5162.02	0.0185036	0.920212	0.999119		5087.36	5463.95	-0.103115	0.302947	0.560855		4904.34	5355.88	-0.127207	0.43565	0.665748		Gjb2	14	57336057
ENSMUSG00000036775	6554	5295	4916	6960	6100	9011	7743	6539	6760	6168	6790	6732		Decr2	133.855	131.842	126.458	151.157	153.651	180.764	156.854	141.694	127.617	144.867	133.589	142.386		Decr2	6394.83	7398.21	-0.210352	0.142679	0.900983		6222.12	6134.81	0.020234	0.859695	0.939869		7028.86	6013.5	0.225073	0.081036	0.215485		Decr2	17	26300182
ENSMUSG00000049382	3341	3969	3516	3962	3642	8011	3235	5475	4913	4712	5973	2864		Krt8	92.4545	133.904	122.549	116.589	124.3	217.746	88.7942	160.749	125.67	149.953	159.227	82.0768		Krt8	4449.85	5099.65	-0.19668	0.514972	0.999119		4330.93	3877.41	0.159643	0.48886	0.725177		4853.63	3801.52	0.352594	0.1467	0.330535		Krt8	15	101905133
ENSMUSG00000024740	4020	4395	4045	4663	5360	6986	6322	5929	6028	5679	4251	3530		Ddb1	33.986	45.2996	43.0726	41.9209	55.8879	58.0115	53.0136	53.1825	47.1066	55.2135	34.6209	30.9061		Ddb1	4728.25	6215.59	-0.394643	0.0652995	0.764474		4606.69	4479.38	0.0404155	0.852398	0.936136		5904.75	4391.56	0.427297	0.00101876	0.00617821		Ddb1	19	10582691
ENSMUSG00000029467	4470	4637	5241	5253	4734	5037	7270	4503	5426	5530	4268	3980		Atp2a2	39.8288	50.3719	58.8183	49.7723	52.0231	44.0831	64.2514	42.57	44.6893	56.6649	36.6342	36.7255		Atp2a2	4669.63	5439.72	-0.220297	0.317237	0.999119		4548.35	5142.55	-0.177157	0.376983	0.634892		5161.69	5041.87	0.034003	0.846819	0.927635		Atp2a2	5	122591576
ENSMUSG00000049422	5821	4635	5131	6042	5075	10388	6762	6098	5505	4764	7047	5142		Chchd10	200.254	194.4	222.328	221.032	215.327	351.016	230.737	222.579	175.055	188.476	233.54	183.194		Chchd10	5401.75	7072.09	-0.38876	0.0668198	0.768564		5253.29	5616.86	-0.0965126	0.484425	0.722007		6723.92	5506.07	0.288363	0.104772	0.25948		Chchd10	10	75768964
ENSMUSG00000024608	4426	3350	4061	4260	4175	9181	6164	6303	5916	4933	6455	4264		Rps14	100.173	92.4372	115.766	102.528	116.54	204.099	138.376	151.356	123.766	128.396	140.737	99.9432		Rps14	5186.35	6435.29	-0.311353	0.148641	0.908239		5046.33	4186.21	0.269635	0.0775551	0.248484		6118.74	4103.69	0.576438	0.00151619	0.0086409		Rps14	18	60880170
ENSMUSG00000019877	5469	4528	4310	5315	4408	5423	5568	6713	6003	5341	4515	4614		Serinc1	57.5394	58.0798	57.1141	59.4636	57.1975	56.0412	58.1052	74.9353	58.3795	64.6218	45.7602	50.2725		Serinc1	4957.54	5590.36	-0.17337	0.350456	0.999119		4827.32	5089.25	-0.07634	0.603999	0.803676		5310.67	4988.8	0.0901876	0.505951	0.721615		Serinc1	10	57391870
ENSMUSG00000031320	4072	3108	3905	3745	3882	9294	6621	6981	5787	4301	6173	4314		Rps4x	135.275	125.879	163.396	132.298	159.054	303.266	218.169	246.06	177.705	164.316	197.551	148.418		Rps4x	4932.24	6655.82	-0.432429	0.0517207	0.719719		4797.96	3864.79	0.312167	0.0372383	0.155431		6328.15	3788.71	0.740226	0.000154476	0.00116838		Rps4x	X	101228547
ENSMUSG00000039361	3104	2430	2698	3023	6041	9291	8354	9927	8495	5824	5554	3307		Picalm	10.6906	10.2035	11.7039	11.0716	25.6607	31.4307	28.5387	36.2753	27.0445	23.0675	18.4272	11.7953		Picalm	5555.27	8451.09	-0.605282	0.0205602	0.543578		5411.63	2923.69	0.888288	0.000289415	0.00484675		8030.62	2866.03	1.48653	2.74297e-25	3.23571e-23		Picalm	7	89779421
ENSMUSG00000093674	4521	3617	3983	3840	3378	10534	6471	7155	6528	5400	7255	2812		Rpl41	209.728	204.565	232.724	189.428	193.268	479.983	297.75	352.163	279.921	288.081	324.214	135.093		Rpl41	5275.54	6804.84	-0.367286	0.257006	0.982445		5135.03	4157.53	0.304678	0.236761	0.486902		6472.69	4075.67	0.667452	0.00403719	0.0197987		Rpl41	10	128383983
ENSMUSG00000028655	3114	3270	5075	4551	4182	6498	10069	5856	9889	9141	6007	9170		Mfsd2a	74.9895	96.0045	153.931	116.541	124.207	153.7	240.507	149.622	220.125	253.148	139.352	228.69		Mfsd2a	8317.94	6625.6	0.328097	0.213575	0.964315		8100.53	4224.54	0.939278	0.00035383	0.00556819		6286.38	4142.13	0.602021	0.0136828	0.0535766		Mfsd2a	4	122840643
ENSMUSG00000025261	5122	4684	3858	4931	4811	3284	5183	3430	5443	4727	4088	3740		Huwe1	11.8061	13.1627	11.2005	12.0863	13.6767	7.43501	11.8497	8.3883	11.5969	12.53	9.07718	8.9276		Huwe1	4352.85	4285.82	0.022461	0.926187	0.999119		4238.89	4827.51	-0.187673	0.247946	0.499207		4065.88	4732.33	-0.219128	0.26122	0.486467		Huwe1	X	150583803
ENSMUSG00000033174	5424	4767	3947	5228	6494	9872	10334	6061	4942	6430	6917	5556		Mgll	57.8864	62.0246	53.0558	59.3313	85.4768	103.484	109.392	68.6301	48.7522	78.9164	71.1128	61.4066		Mgll	5806.53	8209.06	-0.499631	0.0251513	0.583463		5650.21	5019.41	0.170671	0.332208	0.590577		7794.81	4920.33	0.6638	5.38883e-05	0.000456503		Mgll	6	88701394
ENSMUSG00000037805	3095	2520	2953	3136	4378	10380	5863	6596	6572	5229	6375	3394		Rpl10a	68.9827	68.4765	82.8995	74.327	120.347	227.242	129.616	155.981	135.398	134.029	136.878	78.3406		Rpl10a	5179.3	6777.6	-0.388057	0.144236	0.902552		5041.74	3048.39	0.725926	0.000441122	0.00659522		6446.77	2988.38	1.10934	3.97476e-08	6.50783e-07		Rpl10a	17	28547445
ENSMUSG00000034957	7879	7879	5732	7708	6416	4135	2429	5511	4847	3744	6417	8983		Cebpa	161.953	197.448	148.4	168.481	162.653	83.4844	49.5228	120.188	92.093	88.5022	127.064	191.221		Cebpa	5777.84	4831.81	0.258054	0.475218	0.999119		5612.96	7586.43	-0.434645	0.0871463	0.268057		4592.12	7437	-0.695702	0.0133486	0.0524464		Cebpa	7	34818718
ENSMUSG00000035247	5441	5091	4980	6127	5727	3772	5960	4636	6043	5916	3675	4137		Hectd1	19.7198	22.4951	22.7332	23.6136	25.5994	13.4278	21.4254	17.827	20.2447	24.6576	12.8308	15.5276		Hectd1	4813.48	5160.34	-0.100364	0.70953	0.999119		4690.36	5633.79	-0.26448	0.225297	0.473687		4896.15	5522.93	-0.173896	0.361991	0.596474		Hectd1	12	51790505
ENSMUSG00000028672	5016	4402	4535	5275	4914	7471	7444	5718	6229	5749	6797	5573		Hmgcl	111.661	119.469	127.154	124.87	134.914	163.355	164.365	135.052	128.173	147.175	145.758	128.478		Hmgcl	5879.58	6410	-0.124716	0.413585	0.999119		5720.82	5004.22	0.193077	0.0888791	0.271233		6088.15	4905.69	0.311709	0.0142308	0.0554011		Hmgcl	4	135673759
ENSMUSG00000006736	4614	3821	3700	3919	4961	7046	5763	6694	6123	5993	5465	4049		Tspan31	114	115.097	115.143	102.966	151.173	170.993	141.232	175.479	139.838	170.282	130.073	103.602		Tspan31	5241.96	6173.33	-0.236009	0.225129	0.970171		5104.78	4173.75	0.290448	0.0988691	0.289429		5866.64	4091.48	0.519972	3.7925e-05	0.000334978		Tspan31	10	126903149
ENSMUSG00000031725	5227	5093	8797	7801	7906	6493	6004	4863	4834	4863	5691	7552		Ces1f	86.2147	102.415	182.756	136.827	160.829	105.193	98.2264	85.1032	73.7005	92.2428	90.4254	128.999		Ces1f	5562.67	6505.43	-0.225818	0.377476	0.999119		5408.93	7100.38	-0.392526	0.139308	0.358386		6177.52	6961.8	-0.172453	0.492482	0.710334		Ces1f	8	93982864
ENSMUSG00000028076	7227	6787	6991	7960	5215	5740	7951	5616	4852	4289	5565	7810		Cd1d1	152.366	174.45	185.643	178.458	135.601	118.865	166.269	125.624	94.5555	103.989	113.024	170.521		Cd1d1	5443.83	6189.68	-0.185263	0.419765	0.999119		5291.92	7555.3	-0.513689	0.0117579	0.0709702		5874.43	7406.8	-0.33433	0.0206546	0.0750385		Cd1d1	3	86903141
ENSMUSG00000066036	4425	4531	4260	5242	5338	5925	6188	4241	7357	5880	5929	4145		Ubr4	13.3222	16.6311	16.1541	16.7823	19.8208	17.5212	18.4788	13.5471	20.4739	20.3583	17.1956	12.9236		Ubr4	5612.7	5501.47	0.0289022	0.891442	0.999119		5465.27	4815.67	0.182587	0.328975	0.587701		5223.61	4721.07	0.145952	0.345403	0.579877		Ubr4	4	139079920
ENSMUSG00000000563	5851	4689	4574	5066	4276	7751	5885	6592	6175	4865	5971	5791		Atp5pb	77.2292	75.4559	76.0425	71.1062	69.6093	100.489	77.0471	92.3169	75.3395	73.8471	75.9226	79.159		Atp5pb	5489.21	6138.77	-0.161431	0.332406	0.999119		5340.01	5238.32	0.0277552	0.753925	0.890042		5835.19	5134.97	0.184528	0.211612	0.424133		Atp5pb	3	105850014
ENSMUSG00000031996	6796	6355	6338	7713	4461	3845	4968	4406	5278	4310	3651	6144		Aplp2	62.6772	71.4552	73.6237	75.6434	50.742	34.8308	45.4461	43.1136	44.9946	45.7123	32.437	58.6818		Aplp2	4693.4	4510.06	0.057523	0.794692	0.999119		4567.06	7084.58	-0.633446	0.00103269	0.0123724		4281.23	6945.2	-0.698105	2.2333e-06	2.65689e-05		Aplp2	9	31060853
ENSMUSG00000031594	5682	4771	6627	4638	3322	9821	7453	2894	3120	3645	2612	8227		Fgl1	69.4336	71.0788	101.999	60.2685	50.0665	117.879	90.3355	37.5215	35.2418	51.2231	30.7478	104.113		Fgl1	4310.21	5773.77	-0.421826	0.317549	0.999119		4190.42	5711.55	-0.446797	0.214123	0.459872		5487.09	5599.77	-0.0292037	0.922736	0.964556		Fgl1	8	41644471
ENSMUSG00000025059	3271	2909	3630	3532	5813	7746	8176	8286	5726	7097	5512	4551		Gk	22.8895	24.8177	31.9942	26.2825	50.1688	53.2407	56.7485	61.5195	37.0374	57.1122	37.1567	32.9805		Gk	5591.55	7564.85	-0.436169	0.0388741	0.675888		5446.47	3491.42	0.641489	0.00263387	0.0245903		7185.36	3422.91	1.07004	1.80477e-13	6.48457e-12		Gk	X	84745543
ENSMUSG00000021620	4638	3906	3862	4970	5911	7890	7731	6707	6433	5833	4755	4100		Acot12	76.3138	78.355	80.0375	86.9601	119.953	127.515	126.173	117.088	97.841	110.373	75.3695	69.8638		Acot12	5115.65	7120.89	-0.477205	0.0121726	0.413892		4982.8	4507.82	0.144447	0.427189	0.675979		6763.67	4418.88	0.614148	9.07032e-09	1.64154e-07		Acot12	13	91889631
ENSMUSG00000031765	1337	1134	3918	1182	3615	5722	4555	4342	10415	5306	5921	6967		Mt1	58.1404	60.1203	214.595	54.6581	193.88	244.402	196.469	200.331	418.639	265.346	248.036	313.753		Mt1	6820.65	4583.87	0.573352	0.00601708	0.302018		6638.14	2052.23	1.69378	5.8582e-05	0.00145357		4356.08	2012.81	1.11394	0.0382313	0.12185		Mt1	8	94905710
ENSMUSG00000023044	4890	4754	7070	3331	6825	6052	6535	4629	6314	5975	4572	3279		Csad	69.161	81.9735	125.945	50.0977	119.051	84.0741	91.6762	69.4628	82.5451	97.1828	62.2918	48.0274		Csad	4884.3	6150.5	-0.332539	0.205508	0.956478		4759.18	5330.86	-0.163613	0.596668	0.79885		5838.99	5227.31	0.159713	0.532463	0.741111		Csad	15	102085434
ENSMUSG00000020593	5624	4633	15733	3277	2108	1937	6985	591	2149	2069	446	7097		Lpin1	30.6874	30.8205	108.127	19.0144	14.1861	10.3814	37.8042	3.42149	10.8389	12.983	2.34435	40.1038		Lpin1	2888.75	2881.91	0.00339302	0.997155	0.999229		2807.86	7961.92	-1.50365	0.111182	0.312154		2725.91	7809.26	-1.51842	0.0671382	0.187333		Lpin1	12	16585670
ENSMUSG00000054452	8151	7296	6883	8154	4334	5532	4394	3499	4495	3733	4479	9558		Tle5	132.468	144.559	140.892	140.916	86.8693	88.3064	70.83	60.3331	67.5248	69.768	70.1217	160.865		Tle5	5393.45	4499.43	0.261468	0.39175	0.999119		5241.06	7928.59	-0.597212	0.0362174	0.152739		4274.82	7772.43	-0.862539	1.0836e-08	1.93781e-07		Tle5	10	81395322
ENSMUSG00000028906	4709	4141	4429	4864	3873	4434	6064	4723	6747	4665	4875	5033		Epb41	15.5711	16.6939	18.4462	17.1031	15.7949	14.4012	19.8888	16.57	20.6223	17.7395	15.5288	17.2351		Epb41	5121.77	4814.68	0.0891989	0.608247	0.999119		4985.06	4728.35	0.0763711	0.572805	0.785144		4570.01	4635.33	-0.0203536	0.882874	0.946897		Epb41	4	131650724
ENSMUSG00000047126	4244	4062	3584	4470	4139	3822	5816	6236	5538	5768	3441	3474		Cltc	27.0565	31.5717	28.7788	30.3037	32.544	23.9331	36.7773	42.1809	32.635	42.2884	21.1326	22.9362		Cltc	4444.9	5075.57	-0.191471	0.481845	0.999119		4332.19	4257.12	0.0251365	0.914791	0.964833		4818.1	4173.33	0.20727	0.242102	0.463767		Cltc	11	86585177
ENSMUSG00000058952	7709	7887	7959	7893	2668	2911	4108	3093	4369	3584	3189	10144		Cfi	188.152	234.685	244.669	204.854	80.3111	69.7854	99.449	80.0948	98.5662	100.596	74.9788	256.399		Cfi	5172.6	3226.04	0.681102	0.0514428	0.719617		5027.09	8239.38	-0.712813	0.0388474	0.15948		3061.81	8077.93	-1.39949	5.38614e-20	4.02563e-18		Cfi	3	129629533
ENSMUSG00000030591	2136	1985	1890	2186	4275	9441	5945	8329	7654	5832	6029	1890		Psmd8	37.8591	42.8935	42.1929	41.2012	93.4509	164.361	104.515	156.63	125.398	118.874	102.941	34.6918		Psmd8	5132.95	6987.62	-0.445031	0.216753	0.96744		5001.06	2135.26	1.22785	0.00024294	0.00423943		6645.65	2093.25	1.66681	1.75151e-17	9.74378e-16		Psmd8	7	28873613
ENSMUSG00000071866	4450	2625	4394	5015	3045	9121	6139	6458	5164	5149	5783	3701		Ppia	68.7329	49.4306	85.4818	82.3696	58.0057	138.375	94.0505	105.832	73.7268	91.4591	86.046	59.1997		Ppia	4787.13	6121.44	-0.354811	0.189507	0.947216		4659.58	4270.01	0.125912	0.571243	0.784253		5821.37	4185.57	0.476014	0.0569557	0.165182		Ppia	11	6365443
ENSMUSG00000047675	3807	2774	3498	3430	4016	9588	6362	6078	5801	4453	5883	3847		Rps8	119.511	106.168	138.31	114.501	155.488	295.64	198.096	202.44	168.33	160.759	177.908	125.067		Rps8	4795.41	6473.19	-0.432884	0.0596535	0.749099		4666.18	3514.59	0.408962	0.0118143	0.0712609		6155.03	3445.31	0.837265	2.00119e-05	0.000190322		Rps8	4	117011024
ENSMUSG00000052974	13529	12715	10717	13400	2436	751	799	1510	3328	2512	4241	6807		Cyp2f2	361.997	414.78	361.178	381.272	80.3887	19.7374	21.2053	42.8676	82.3109	77.2962	109.315	188.621		Cyp2f2	4070.42	1466.5	1.47312	0.000679711	0.0877533		3953.8	13091.9	-1.72735	2.61625e-10	4.91406e-08		1392.29	12834	-3.20468	1.31944e-10	3.14704e-09		Cyp2f2	7	26819334
ENSMUSG00000020250	3466	2843	3394	3523	4961	5458	3574	7047	7008	6237	5277	2741		Txnrd1	26.5028	26.5034	32.6877	28.6462	46.7855	40.9928	27.1067	57.1716	49.5327	54.8452	38.8708	21.7054		Txnrd1	5138.42	5372.9	-0.0643615	0.83724	0.999119		5007.03	3447.58	0.538368	0.0462272	0.178421		5108.12	3379.75	0.59585	0.00449744	0.0216332		Txnrd1	10	82669785
ENSMUSG00000026687	6181	5132	4905	6452	4129	6247	5842	5292	5152	5272	5764	7076		Aldh9a1	98.9968	100.21	98.9487	109.887	81.5616	98.2754	92.8074	89.928	76.2733	97.104	88.9322	117.367		Aldh9a1	5644.36	5404.59	0.0625171	0.727475	0.999119		5490	5874.84	-0.0978342	0.538278	0.761252		5134.34	5758.84	-0.165506	0.152682	0.339829		Aldh9a1	1	167177560
ENSMUSG00000049044	4052	3037	4749	4680	5667	4969	3922	4223	5509	4769	4455	6053		Rapgef4	32.8816	30.0462	48.5394	40.385	56.7172	39.6062	31.5682	36.3594	41.3229	44.5051	34.826	50.8686		Rapgef4	5032.42	4832.97	0.0584347	0.79625	0.999119		4896.96	4313.91	0.182905	0.359861	0.617221		4591.27	4229.11	0.118451	0.577588	0.772511		Rapgef4	2	71811584
ENSMUSG00000028138	6837	6068	6749	7599	3513	5096	4965	4559	5564	4254	4829	7031		Adh5	68.5004	74.1199	85.1679	80.9609	43.4095	50.1497	49.3407	48.463	51.5287	49.0145	46.6077	72.9526		Adh5	5230	4560.27	0.197634	0.296755	0.992642		5086.34	7104.62	-0.482108	0.00713332	0.050022		4331.9	6964.9	-0.684929	3.17208e-08	5.27745e-07		Adh5	3	138148854
ENSMUSG00000021097	5551	4677	3947	6096	6282	4460	4864	4689	5764	3991	4609	4803		Clmn	24.2381	24.8976	21.7072	28.305	33.8302	19.1282	21.0659	21.723	23.2641	20.0405	19.3868	21.7188		Clmn	4603.07	5237.63	-0.186156	0.388975	0.999119		4478.86	5236.5	-0.225513	0.0945586	0.281868		4972.75	5132.91	-0.0459511	0.811237	0.908998		Clmn	12	104729376
ENSMUSG00000014867	4807	3917	4007	4328	3944	5491	5073	5488	4817	4569	4517	4238		Surf4	79.3839	78.863	83.3463	76.004	80.3292	89.0678	83.0963	96.1579	73.5308	86.7718	71.859	72.4794		Surf4	4392.99	5040.91	-0.198609	0.175944	0.93659		4275.9	4434.61	-0.0526975	0.654566	0.834413		4789.33	4347.2	0.139842	0.22637	0.443632		Surf4	2	26810052
ENSMUSG00000059495	3883	3350	3579	3756	6186	5330	5937	7018	6747	6398	4842	4089		Arhgef12	15.4474	16.2478	17.9332	15.8893	30.3512	20.8269	23.4268	29.6219	24.8103	29.2705	18.556	16.8461		Arhgef12	5356.87	6258.07	-0.224317	0.337215	0.999119		5218.87	3797.16	0.458785	0.0234094	0.114159		5943.12	3722.46	0.674914	1.5572e-05	0.000152299		Arhgef12	9	42875138
ENSMUSG00000052520	7560	6913	6845	8020	3928	4628	3581	3365	4619	4322	4404	9039		Cyp2j5	174.68	194.738	199.207	197.055	111.936	105.033	82.07	82.4934	98.6516	114.843	98.026	216.291		Cyp2j5	5437.21	3941.86	0.463999	0.0986939	0.827386		5285.77	7640.29	-0.531531	0.0420214	0.167587		3745.37	7489.95	-0.999951	1.0061e-11	2.85528e-10		Cyp2j5	4	96517010
ENSMUSG00000026623	6078	5006	6163	7078	4560	3731	5377	4378	4005	3977	3679	4937		Lpgat1	43.2753	43.4543	55.2689	53.5897	40.0427	26.0925	37.9733	33.0726	26.3583	32.5638	25.2338	36.4031		Lpgat1	4031.52	4602.69	-0.191146	0.358336	0.999119		3922.79	6333.36	-0.69117	8.16525e-05	0.00187179		4368.1	6208.67	-0.507359	0.00269446	0.0140551		Lpgat1	1	191449946
ENSMUSG00000062825	1800	1270	1244	1517	5174	8271	7429	8030	7693	7225	9512	1888		Actg1	36.6929	31.5628	31.9403	32.8841	130.081	165.607	150.21	173.675	144.957	169.374	186.79	39.8572		Actg1	6323.39	7256.45	-0.198577	0.595985	0.999119		6157.03	1505.72	2.03174	6.01277e-08	5.25155e-06		6895.11	1475.89	2.22379	5.86181e-58	4.41484e-55		Actg1	11	120236516
ENSMUSG00000078515	6028	5225	4781	6010	4246	4297	5465	3694	5379	4872	4811	5669		Ddi2	34.1899	36.1304	34.1548	36.2485	29.7018	23.9387	30.7449	22.2297	28.2008	31.7783	26.2865	33.2987		Ddi2	5019.38	4489.34	0.161005	0.367788	0.999119		4884.31	5721.15	-0.228269	0.062204	0.216165		4261	5608.3	-0.396435	0.00501154	0.0237168		Ddi2	4	141404860
ENSMUSG00000015112	7024	5935	6139	7491	4551	4600	5177	4505	4479	4497	4112	5952		Slc25a13	100.206	103.227	110.31	113.642	80.0746	64.4582	73.2565	68.1894	59.0643	73.7788	56.5113	87.9363		Slc25a13	4627.61	4787.39	-0.0489914	0.800966	0.999119		4502.41	6907.58	-0.617575	0.000372765	0.0057971		4545.62	6771.41	-0.575098	2.07028e-06	2.478e-05		Slc25a13	6	6041218
ENSMUSG00000029458	5125	4687	3572	4516	5932	6511	5481	5246	6222	5555	4930	5480		Brap	32.9836	36.7757	28.955	30.9064	47.0851	41.1588	34.9883	35.8216	37.0142	41.1138	30.5649	36.5242		Brap	5372.86	5900.48	-0.135121	0.43815	0.999119		5230.39	4644.47	0.171315	0.248042	0.499227		5605.46	4552.86	0.29995	0.0420123	0.130964		Brap	5	121798626
ENSMUSG00000039682	6010	5362	5004	6059	3468	5054	3380	4222	4527	4432	3918	5128		Lap3	105.113	114.333	110.232	112.687	74.8067	86.8219	58.6352	78.3455	73.186	89.1419	66.0116	92.881		Lap3	4372.99	4075.31	0.101637	0.600654	0.999119		4255.83	5831.98	-0.454667	0.00233465	0.0225189		3874.19	5717.08	-0.561384	0.000130152	0.00100499		Lap3	5	45650716
ENSMUSG00000020029	4396	3378	2901	3429	3942	4501	5488	5524	6116	5328	5558	3904		Nudt4	74.2022	69.5154	61.676	61.5486	82.0644	74.6242	91.8823	98.9295	95.4248	103.424	90.3755	68.2441		Nudt4	5043.84	4917.18	0.0366702	0.8471	0.999119		4910.54	3647.46	0.428902	0.0117035	0.0708173		4669.18	3575.3	0.385036	0.00627498	0.0284371		Nudt4	10	95382869
ENSMUSG00000027422	4519	5108	4785	5676	3566	5083	3990	3933	5035	4564	4051	5034		Rrbp1	27.8686	38.4048	37.1676	37.2226	27.1227	30.7896	24.4065	25.7342	28.7017	32.3682	24.0662	32.1501		Rrbp1	4528.35	4182.47	0.114542	0.492437	0.999119		4407.54	5257.74	-0.254467	0.127136	0.339315		3974.53	5154.7	-0.374987	0.0120789	0.04837		Rrbp1	2	143789315
ENSMUSG00000060002	6493	4891	5425	6039	4605	4788	4816	4457	5156	3840	4948	4127		Chpt1	42.2647	38.8143	44.4776	41.8012	36.9692	30.6124	31.0941	30.7814	31.0227	28.745	31.0266	27.8203		Chpt1	4339.51	4749.24	-0.129996	0.359368	0.999119		4221.91	5928.83	-0.489777	3.05363e-06	0.000133352		4510.4	5811.8	-0.365892	0.00253776	0.0133839		Chpt1	10	88288607
ENSMUSG00000035031	6475	5866	5729	7474	3329	2322	1362	3431	5335	4402	3458	4263		C8a	96.4895	106.572	107.53	118.436	61.1833	33.9871	20.1315	54.2468	73.4868	75.4379	49.6407	65.7887		C8a	4223.91	2717.4	0.636499	0.0477959	0.711633		4113.01	6638.08	-0.69064	5.40845e-05	0.00136722		2583	6507.29	-1.33324	1.1669e-06	1.46195e-05		C8a	4	104672876
ENSMUSG00000033898	8931	6595	6348	7322	2875	3400	3246	3094	4444	3017	3368	7123		Cfhr2	208.044	187.297	186.252	181.374	82.5983	77.7937	75.0001	76.4694	95.6893	80.8219	75.5787	171.836		Cfhr2	4331.42	3196.67	0.438288	0.100485	0.828971		4210.67	7553.86	-0.843174	0.00117747	0.0136032		3036.43	7404.45	-1.28619	1.72415e-31	3.24637e-29		Cfhr2	1	139731905
ENSMUSG00000017009	7470	6327	11428	7235	2198	2857	2993	1558	3422	3403	2655	7863		Sdc4	158.912	164.095	306.207	163.668	57.6689	59.6976	63.154	35.1654	67.2899	83.2524	54.4092	173.229		Sdc4	4230.63	2420.48	0.805535	0.0209402	0.547132		4113.01	8589.38	-1.06236	0.0034905	0.0299656		2298.01	8421.94	-1.87368	2.48984e-14	9.73175e-13		Sdc4	2	164266167
ENSMUSG00000027984	5950	5395	6093	7230	4589	6456	6786	4446	5167	5247	5187	7760		Hadh	64.7759	71.6061	83.5481	83.7001	61.616	69.0353	73.2773	51.3546	51.996	65.6912	54.3983	87.4892		Hadh	5676.51	5598.41	0.0199121	0.927823	0.999119		5521.34	6429.81	-0.219787	0.27324	0.528392		5316.04	6303.36	-0.245663	0.115472	0.278906		Hadh	3	131027068
ENSMUSG00000022564	3720	3112	2830	3803	5106	7256	5077	4809	5967	4393	4929	2673		Grina	97.514	99.4547	93.4371	106.009	165.076	186.824	132.005	133.749	144.582	132.429	124.467	72.5636		Grina	4307.3	5623.73	-0.38472	0.115809	0.8617		4194.12	3487.3	0.266248	0.225208	0.473569		5344.96	3418.42	0.644787	1.7945e-05	0.000173103		Grina	15	76130964
ENSMUSG00000030278	362	370	323	509	5038	10297	9862	8566	9144	7008	6508	606		Cidec	10.5681	13.1689	11.8768	15.8014	181.394	295.262	285.568	265.324	246.75	235.277	183.023	18.3212		Cidec	5577.15	8402.47	-0.591293	0.396763	0.999119		5437.7	406.049	3.74326	7.42146e-08	6.115e-06		7982.89	398.05	4.32595	1.81802e-112	8.90013e-109		Cidec	6	113401595
ENSMUSG00000006998	3826	3943	3552	4301	4530	6999	5449	5650	5546	5866	4737	3430		Psmd2	51.3385	64.504	60.0316	61.3703	74.9678	92.2455	72.5226	80.4376	68.788	90.5189	61.2314	47.6637		Psmd2	4760.57	5695.73	-0.258836	0.241037	0.975195		4637.58	4076.12	0.18613	0.378794	0.636371		5413.06	3996.05	0.438025	0.00136382	0.00792239		Psmd2	16	20470402
ENSMUSG00000023175	6529	5985	5126	6117	3439	6017	5486	4197	4844	4281	5699	7182		Bsg	195.018	217.948	192.848	194.293	126.689	176.53	162.533	133.008	133.741	147.052	163.983	222.161		Bsg	5316.14	4785.01	0.151767	0.479591	0.999119		5168.18	6176.58	-0.257155	0.153342	0.378828		4545.79	6054.91	-0.413389	0.00443457	0.0213867		Bsg	10	79540325
ENSMUSG00000063406	3904	2933	2795	3558	4863	9053	7960	7400	5918	4631	5066	3954		Tmed5	27.5144	25.2014	24.8109	26.6654	42.2702	62.6693	55.6446	55.3344	38.5532	37.534	34.3945	28.8591		Tmed5	4708.47	7313.24	-0.635324	0.000588089	0.0799849		4583.24	3409.53	0.426687	0.00210728	0.0209743		6949.15	3342.07	1.05613	7.48203e-13	2.47488e-11		Tmed5	5	108254232
ENSMUSG00000059291	4239	3020	3755	3700	3842	8146	5744	5767	5448	4787	5770	4332		Rpl11	85.1622	73.9694	95.0172	79.0453	95.1962	160.746	114.461	122.927	101.171	110.598	111.669	90.1296		Rpl11	4902.68	5859.99	-0.257432	0.195519	0.95227		4770.67	3824.36	0.318978	0.0233144	0.113918		5571.09	3748.92	0.571615	0.00126562	0.00745162		Rpl11	4	135755576
ENSMUSG00000032310	4780	4425	4468	6024	1793	952	1310	1270	3192	2114	2416	18832		Cyp1a2	128.661	145.21	151.476	172.424	59.5223	25.1692	34.9744	36.2691	79.4178	65.4372	62.6455	524.944		Cyp1a2	6471.08	1384.15	2.22505	NA	1		6277.41	5120.26	0.293947	NA	1		1313.63	5019.41	-1.93456	4.31123e-17	2.34507e-15		Cyp1a2	9	57584220
ENSMUSG00000038274	4164	3392	3718	4043	4034	8944	5624	5572	5533	4356	6734	4440		Fau	234.775	233.162	264.034	242.402	280.515	495.318	314.518	333.323	288.361	282.441	365.752	259.251		Fau	5051.39	6024.68	-0.254253	0.254962	0.981497		4912.81	3984.72	0.302173	0.0381447	0.157676		5728.97	3906.22	0.552633	0.00266445	0.0139336		Fau	19	6107874
ENSMUSG00000024991	2566	2355	2801	3019	4133	4747	5054	6397	6813	5323	5314	3406		Eif3a	15.9242	17.8178	21.8939	19.923	31.6333	28.9355	31.1096	42.1201	39.0817	37.9889	31.7683	21.8898		Eif3a	5017.16	5149.39	-0.0375197	0.871158	0.999119		4886.02	2806.77	0.79982	0.000200556	0.00364324		4891.57	2751.66	0.830111	6.28941e-07	8.31034e-06		Eif3a	19	60749555
ENSMUSG00000062762	6471	4879	4467	5022	3700	4545	6466	4832	5991	4939	4572	4980		Ei24	72.0253	66.2074	62.6237	59.4404	50.7919	49.6888	71.3852	57.0629	61.6379	63.2197	49.0222	57.4036		Ei24	4947.89	4912.66	0.0102246	0.955694	0.999119		4816.5	5393.58	-0.163365	0.240062	0.490055		4662.64	5286.93	-0.181227	0.234868	0.454017		Ei24	9	36690455
ENSMUSG00000023829	4769	4338	4949	6088	3802	3755	5344	3555	3879	4421	4911	9217		Slc22a1	128.174	142.143	167.533	173.996	126.027	99.1277	142.462	101.374	96.367	136.645	127.15	256.542		Slc22a1	5461.9	4168.01	0.390024	0.189726	0.947216		5308.49	5248.26	0.0164468	0.954105	0.981848		3955.21	5145.02	-0.379408	0.0233707	0.0827607		Slc22a1	17	12867756
ENSMUSG00000044005	8858	8852	7676	8695	2436	2948	2547	1795	2771	2460	2763	10067		Gls2	138.156	168.321	150.792	144.21	46.8587	45.162	39.4024	29.7038	39.949	44.1234	41.5134	162.604		Gls2	4396.15	2466.14	0.833989	0.0479126	0.711633		4268.73	8891.18	-1.05857	0.010924	0.0675469		2342.47	8716.48	-1.89578	1.60234e-30	2.82675e-28		Gls2	10	128030326
ENSMUSG00000026405	7777	7288	7877	7356	1468	1151	2302	2137	3790	2591	3089	6917		C4bp	62.6125	71.5352	79.8765	62.977	14.5765	9.10198	18.3829	18.2544	28.2048	23.9892	23.9574	57.6717		C4bp	3955.98	1790.31	1.14385	0.00057551	0.0789104		3844.64	7931.7	-1.04476	0.000289521	0.00484675		1698.57	7776.13	-2.19473	4.97408e-25	5.69605e-23		C4bp	1	130562510
ENSMUSG00000078650	10519	10763	6164	9523	1713	4589	5964	1928	7306	3349	3287	7603		G6pc	236.103	294.525	174.26	227.296	47.4202	101.171	132.777	45.9142	151.58	86.4453	71.0722	176.729		G6pc	5151.47	3480.64	0.565553	0.1466	0.906566		5010.88	9577.57	-0.934575	0.001918	0.0195357		3302.71	9388.6	-1.50711	6.84349e-07	8.96383e-06		G6pc	11	101258387
ENSMUSG00000054827	9963	9022	11543	15369	988	469	1739	972	2106	1086	1450	18522		Cyp2c50	184.999	204.241	269.964	303.47	22.6264	8.55388	32.0286	19.1495	36.147	23.1904	25.937	356.174		Cyp2c50	5652.11	1060.36	2.41423	NA	1		5479.38	11951.5	-1.12511	0.232093	0.48224		1004.6	11716.3	-3.54389	1.04606e-31	2.00824e-29		Cyp2c50	19	40078132
ENSMUSG00000037542	6952	6227	5772	6734	3710	3809	4926	2778	4224	3544	3814	7200		Aldh8a1	85.824	93.7216	89.7499	88.4022	56.4874	46.1871	60.3187	36.3868	48.2011	50.3143	45.3578	92.0507		Aldh8a1	4548.93	3857	0.238046	0.387158	0.999119		4422.54	6680.87	-0.595176	0.0119456	0.0716815		3660.26	6549.3	-0.839414	5.26479e-07	7.05648e-06		Aldh8a1	10	21253190
ENSMUSG00000026553	3509	3372	3522	3965	3819	5228	5394	5338	4860	4802	3886	3520		Copa	20.1685	23.6287	25.497	24.234	27.0719	29.5146	30.7511	32.5523	25.8203	31.7404	21.5162	20.9522		Copa	4144.6	4980.88	-0.265297	0.154962	0.920704		4036.6	3751.39	0.105673	0.555483	0.773343		4731.15	3677.7	0.363605	0.00468006	0.0223961		Copa	1	171910096
ENSMUSG00000037942	5631	4336	5765	5250	3061	3887	4002	3441	4446	4383	5324	8367		Crp	88.5904	83.1673	114.238	87.8318	59.3941	60.0657	62.4506	57.4379	64.6555	79.2998	80.6886	136.322		Crp	5461.96	3632.66	0.588359	0.0142253	0.448429		5309.21	5478.25	-0.0452123	0.852139	0.936056		3450.04	5370.54	-0.638333	3.26764e-06	3.7507e-05		Crp	1	172525622
ENSMUSG00000042118	6069	5351	4815	5531	3113	3527	4725	4507	5231	3816	5239	4606		Bhmt2	133.295	143.282	133.199	129.178	84.3243	76.0872	102.933	105.026	106.198	96.3836	110.845	104.765		Bhmt2	4534.19	4006.3	0.178592	0.288275	0.99148		4410.31	5658.36	-0.359343	0.000303054	0.00501776		3803.53	5546.87	-0.544271	0.00013455	0.00103649		Bhmt2	13	93792228
ENSMUSG00000026526	4664	4506	4842	5188	3785	7045	4892	3883	3884	4329	3633	5964		Fh1	74.5018	87.7529	97.4187	88.1251	74.5681	110.535	77.5093	65.8095	57.3485	79.5235	55.9045	98.6602		Fh1	4343.53	4905.99	-0.175789	0.482981	0.999119		4225.96	5019.32	-0.24826	0.2454	0.496255		4663.36	4920.81	-0.0773713	0.66715	0.831065		Fh1	1	175427940
ENSMUSG00000030711	6000	5419	7258	6160	656	2005	2735	1377	2621	1632	3267	9151		Sult1a1	215.726	237.537	328.683	235.517	29.0893	70.8071	97.5365	52.5289	87.1069	67.4793	113.155	340.734		Sult1a1	4026.65	1659.87	1.27838	0.00733581	0.332741		3907.52	6522.98	-0.739257	0.0867663	0.267471		1575.32	6395.28	-2.02095	1.82865e-12	5.8131e-11		Sult1a1	7	126272037
ENSMUSG00000007891	3738	3220	3019	3437	4304	7933	5851	5593	5444	4925	5306	4050		Ctsd	86.1492	90.4752	87.6362	84.233	122.338	179.581	133.752	136.763	115.975	130.532	117.802	96.6635		Ctsd	4763.58	5927.83	-0.315562	0.0880334	0.812634		4636.69	3486.72	0.411189	0.00195627	0.0198675		5634.51	3418.01	0.721276	1.08435e-06	1.36816e-05		Ctsd	7	141929648
ENSMUSG00000028410	4738	4031	5552	6810	4170	6406	5624	5569	4180	4423	4833	4099		Dnaja1	29.7508	30.8588	43.9099	45.4718	32.2938	39.5095	35.0274	37.1017	24.2613	31.9389	29.2343	26.6549		Dnaja1	4251.28	5472.29	-0.364405	0.0205635	0.543578		4136.91	5506.62	-0.412654	0.0333068	0.14444		5199.55	5398.3	-0.0540329	0.757051	0.879577		Dnaja1	4	40722150
ENSMUSG00000021210	9470	7593	10472	10029	1373	339	590	629	1026	1044	1605	16547		Akr1c6	252.393	246.719	351.532	284.234	45.1311	8.87437	15.5969	17.7865	25.276	31.9983	41.2074	456.712		Akr1c6	4952.65	783.707	2.65991	NA	1		4800.03	9816.61	-1.03219	NA	1		743.438	9623.75	-3.69477	1.2125e-13	4.40503e-12		Akr1c6	13	4484305
ENSMUSG00000056050	4944	4775	6075	6425	4385	3627	3153	4041	4598	4258	3446	5323		Mia3	37.4084	44.048	57.8956	51.6958	40.9203	26.9556	23.6632	32.4409	32.1584	37.0506	25.1176	41.7103		Mia3	4280.41	3913.2	0.129485	0.584106	0.999119		4165.92	5820.04	-0.482409	0.0211359	0.106001		3717.38	5705.96	-0.618313	0.00211714	0.0114937		Mia3	1	183107682
ENSMUSG00000025196	4143	3741	3795	3998	4490	6915	5480	3838	5008	4312	4246	5256		Cpn1	60.8679	67.0074	70.2254	62.4608	81.3577	99.7876	79.8569	59.8262	68.0099	72.8537	60.0933	79.9695		Cpn1	4552.79	5211.8	-0.195096	0.325631	0.999119		4430.17	4088.99	0.115634	0.38746	0.64434		4951.94	4008.6	0.305008	0.0652078	0.183142		Cpn1	19	43944746
ENSMUSG00000002831	381	354	959	687	5000	9711	22025	5569	10234	5041	6206	1501		Plin4	3.25099	3.68261	10.3067	6.23359	52.6186	81.389	186.408	50.4174	80.718	49.466	51.0123	13.2638		Plin4	5428.63	10382.1	-0.935439	0.147661	0.907812		5288.95	633.754	3.06127	1.4437e-10	2.96688e-08		9835.43	621.452	3.98447	5.34545e-12	1.57643e-10		Plin4	17	56407591
ENSMUSG00000023176	7657	6816	6124	7162	2883	2693	3417	2268	3949	2935	2786	6365		Cpn2	91.1825	98.9565	91.8538	90.6939	42.3425	31.4993	40.3605	28.6556	43.4685	40.1939	31.96	78.4959		Cpn2	3879.76	2865.15	0.437392	0.127994	0.878226		3772.48	7216.39	-0.935777	0.000349103	0.00552366		2719.31	7074.22	-1.37948	2.88384e-19	1.97452e-17		Cpn2	16	30075196
ENSMUSG00000078566	4079	3053	4525	4360	3794	6226	6170	5169	6164	3932	4546	4367		Bnip3	97.5775	89.0399	136.34	110.911	111.937	146.291	146.4	131.194	136.299	108.171	104.761	108.187		Bnip3	4553.11	5347.56	-0.232066	0.173544	0.935382		4431.01	4181.32	0.0837921	0.639778	0.825075		5079.59	4099.1	0.309584	0.0652154	0.183142		Bnip3	7	138492565
ENSMUSG00000059070	3536	3082	3170	3624	3941	8386	5495	4806	5033	4155	5684	3677		Rpl18	47.3885	50.3564	53.5092	51.6464	65.1397	110.389	73.0444	68.3372	62.3479	64.037	73.3816	51.0329		Rpl18	4457.22	5642.11	-0.340153	0.124258	0.870993		4336.43	3490.77	0.313048	0.031431	0.138545		5364.34	3422.04	0.64869	0.000347025	0.00239023		Rpl18	7	45364881
ENSMUSG00000040883	5300	4630	4773	5635	3372	6190	4151	3774	4508	3782	5960	7420		Tmem205	110.92	118.134	125.815	125.406	87.0359	127.243	86.1675	83.8006	87.2069	91.0234	120.158	160.817		Tmem205	5224.02	4381.23	0.253779	0.308106	0.998306		5076.5	5291.2	-0.0597393	0.776343	0.902939		4165.02	5187	-0.316449	0.0539582	0.158531		Tmem205	9	21832304
ENSMUSG00000034707	4419	3682	3614	4381	4527	5102	5325	4389	4813	4468	4347	4561		Gns	25.3585	25.76	26.1215	26.734	32.0398	28.7575	30.3095	26.7226	25.53	29.4858	24.0305	27.1054		Gns	4404.84	4903.05	-0.154626	0.286357	0.99148		4287.09	4177.96	0.0370276	0.743342	0.884498		4656.04	4095.55	0.184962	0.0939914	0.239622		Gns	10	121200995
ENSMUSG00000063856	5505	4406	4964	5619	4736	7231	4405	5896	6090	4378	6111	6289		Gpx1	206.994	201.979	235.094	224.673	219.63	267.061	164.288	235.218	211.667	189.311	221.353	244.894		Gpx1	5491.76	5625.11	-0.0345912	0.85782	0.999119		5340.53	5327.28	0.00367297	0.976785	0.991083		5348.57	5222.27	0.0344886	0.834879	0.921713		Gpx1	9	108216102
ENSMUSG00000061477	3170	2534	3179	3268	3662	7910	6006	5276	4787	4143	5343	3808		Rps7	85.241	83.0726	107.669	93.4464	121.447	208.918	160.189	150.524	118.984	128.116	138.404	106.043		Rps7	4353.67	5689.47	-0.386164	0.0584028	0.743798		4235.87	3167.51	0.419402	0.00474648	0.0370193		5407.92	3105.18	0.80059	9.40884e-06	9.68176e-05		Rps7	12	28680853
ENSMUSG00000021546	4705	3801	3841	4031	3364	5040	5207	5709	5466	4480	4187	3803		Hnrnpk	39.4265	38.8319	40.5398	35.9197	34.7667	41.483	43.2788	50.7577	42.3382	43.1724	33.799	33.0028		Hnrnpk	4328.47	4852.62	-0.164997	0.377959	0.999119		4214.4	4257.52	-0.0147201	0.91958	0.967023		4609.89	4173.6	0.143576	0.320411	0.553385		Hnrnpk	13	58538956
ENSMUSG00000022136	4879	4328	4542	4520	2972	3215	3753	3513	3374	3172	2617	4175		Dnajc3	51.4218	55.6117	60.2938	50.6578	38.6317	33.282	39.2332	39.2833	32.8698	38.4458	26.5701	45.569		Dnajc3	3240.47	3408.88	-0.0731597	0.715894	0.999119		3153.42	4768.55	-0.596698	0.00146515	0.0159063		3236.86	4674.83	-0.530266	1.65873e-05	0.000161117		Dnajc3	14	119175388
ENSMUSG00000049152	6761	6579	6291	7948	3607	2070	3748	2885	4750	3076	2983	7394		Ugt3a2	118.096	140.102	138.405	147.629	77.7047	35.5144	64.9353	53.4664	76.6921	61.7886	50.1936	133.751		Ugt3a2	4393.1	3168.61	0.47147	0.155521	0.920704		4271.32	7183.32	-0.749964	0.00808132	0.0549706		3005.74	7042.04	-1.22845	8.82442e-09	1.60148e-07		Ugt3a2	15	9335636
ENSMUSG00000021218	5065	3936	4190	4956	3197	4787	4310	4950	4716	3717	3752	4806		Gdi2	25.9933	24.6263	27.0835	27.0461	20.235	24.13	21.9391	26.9526	22.3713	21.9369	18.5489	25.5424		Gdi2	4101.2	4338.74	-0.0813151	0.636979	0.999119		3990.54	4706.75	-0.238211	0.0773931	0.248174		4122.71	4613.84	-0.162293	0.219636	0.434504		Gdi2	13	3588063
ENSMUSG00000003072	4499	4218	3983	4682	4030	8113	5500	4715	5143	4637	6297	4943		Atp5d	126.437	144.519	140.986	139.92	139.682	223.949	153.313	140.589	133.601	149.863	170.476	143.861		Atp5d	5065.96	5582.79	-0.140237	0.491949	0.999119		4927.44	4527.5	0.122188	0.321116	0.579446		5307.37	4438.43	0.258092	0.138478	0.316932		Atp5d	10	79974466
ENSMUSG00000035637	4774	4439	3596	4536	5317	8428	5206	5442	5282	5290	6438	2981		Grhpr	161.366	182.927	153.094	163.04	221.654	279.812	174.539	195.165	165.03	205.63	209.631	104.349		Grhpr	4825.11	6150.51	-0.350166	0.175124	0.93659		4696.74	4505.39	0.0599885	0.792509	0.91008		5847.52	4416.6	0.404908	0.0152804	0.0586149		Grhpr	4	44981395
ENSMUSG00000068823	3941	3114	3367	3499	3383	5601	4728	5536	5174	4504	4813	3961		Csde1	19.5868	18.8686	21.0771	18.4924	20.7367	27.3423	23.3074	29.1922	23.7695	25.7428	23.0434	20.3873		Csde1	4453.58	4831.37	-0.117576	0.497691	0.999119		4334.81	3620.01	0.259958	0.037528	0.156118		4591.57	3548.66	0.371862	0.010653	0.0436321		Csde1	3	102927742
ENSMUSG00000059811	3870	3263	3809	3778	3786	4621	6194	5949	6594	5225	3834	4649		Atl2	21.3012	21.8963	26.4066	22.1129	25.7011	24.9827	33.816	34.7416	33.5487	33.0734	20.3291	26.5001		Atl2	4907.84	5174.66	-0.0764321	0.73108	0.999119		4780.14	3841.73	0.315309	0.105095	0.300403		4912.93	3766.21	0.383619	0.0155769	0.0595066		Atl2	17	80155819
ENSMUSG00000009291	6681	5508	4363	5882	3201	3684	4457	4234	4889	3944	4160	5225		Pttg1ip	93.3706	93.8479	76.8002	87.4147	55.1738	50.5707	61.7831	62.7816	63.1572	63.3877	56.006	75.6224		Pttg1ip	4398.36	3935.93	0.160228	0.330669	0.999119		4279.17	5799.5	-0.438692	0.00225942	0.021963		3737.28	5684.79	-0.605169	5.47939e-06	5.93787e-05		Pttg1ip	10	77417554
ENSMUSG00000048076	4130	3436	3631	3880	3648	5462	4916	4932	4199	4206	4407	4461		Arf1	107.121	108.653	118.621	107.016	116.697	139.152	126.473	135.726	100.671	125.457	110.114	119.827		Arf1	4187.15	4768.46	-0.187731	0.203991	0.956478		4074.29	3924.02	0.0541213	0.65338	0.833458		4530.59	3846.73	0.236263	0.0431641	0.133687		Arf1	11	59102238
ENSMUSG00000016194	6739	5816	6226	7467	2630	3477	4488	2915	3965	2772	4036	11588		Hsd11b1	85.8952	90.3773	99.9519	101.207	41.3435	43.53	56.7394	39.4207	46.7144	40.6318	49.5561	152.96		Hsd11b1	5411.2	3391.85	0.673849	0.0817256	0.795676		5254.11	6827.43	-0.377895	0.321367	0.579622		3219.47	6692.96	-1.05565	1.94069e-12	6.1493e-11		Hsd11b1	1	192903942
ENSMUSG00000004264	3914	3632	3442	4237	4222	7351	5916	5373	5432	4349	5579	4460		Phb2	57.0395	64.5301	63.1793	65.6605	75.8843	105.223	85.5149	83.0777	73.1727	72.8859	78.322	67.3109		Phb2	4766.71	5727.55	-0.265002	0.0967688	0.827386		4637.52	3961.75	0.227319	0.0371674	0.155284		5442.97	3883.76	0.487107	0.000493307	0.00325689		Phb2	6	124689299
ENSMUSG00000030057	4949	3882	3687	4263	3695	5865	4850	5143	5148	4284	5372	5348		Cnbp	88.3243	84.4656	82.879	80.9038	81.3309	102.811	85.8545	97.385	84.925	87.9248	92.3573	98.8439		Cnbp	4857.36	4914.16	-0.0168627	0.909393	0.999119		4724.67	4349.13	0.11942	0.24113	0.491833		4669.98	4263.22	0.13155	0.295787	0.527903		Cnbp	6	87819597
ENSMUSG00000046364	3679	2770	3732	3606	3045	6729	5101	4640	5027	3827	5091	4284		Rpl27a	71.8601	65.9629	91.8139	74.8988	73.354	129.098	98.8262	96.1587	90.7614	85.9638	95.793	86.6569		Rpl27a	4379.07	4855.84	-0.149206	0.448488	0.999119		4259.88	3594.7	0.245083	0.0810134	0.255349		4615.69	3523.96	0.389552	0.0378998	0.121036		Rpl27a	7	109118354
ENSMUSG00000026272	4830	4937	4491	4590	2925	4114	3294	2100	4479	4909	3683	12404		Agxt	154.216	192.18	180.607	155.843	115.183	129.02	104.319	71.1401	132.19	180.25	113.281	410.148		Agxt	6229.64	3137	0.98974	0.00840824	0.358087		6055.22	4930.41	0.296467	0.409324	0.662719		2980.23	4833.7	-0.697628	0.000199591	0.00146436		Agxt	1	93062962
ENSMUSG00000047215	3482	2605	3126	3083	3264	7987	5533	5404	4748	3737	5218	3144		Rpl9	61.2352	55.8525	69.2421	57.655	70.7948	137.965	96.5144	100.833	77.1823	75.578	88.3994	57.26		Rpl9	4041.69	5510.22	-0.44722	0.0597056	0.749099		3932.35	3199.04	0.297837	0.0785664	0.25056		5239.09	3135.99	0.740559	0.000150152	0.00114008		Rpl9	5	65545707
ENSMUSG00000015714	4882	4422	3654	4643	3279	4644	3927	4062	4223	3449	3806	4652		Cers2	71.9592	79.4638	67.8369	72.7744	59.6086	67.2345	57.4128	63.5246	57.5366	58.463	54.0419	71.0108		Cers2	3893.82	4013.26	-0.0436528	0.775948	0.999119		3787.91	4568.69	-0.27043	0.0420406	0.167587		3813.39	4478.6	-0.23193	0.0500259	0.149536		Cers2	3	95222102
ENSMUSG00000079057	6791	6245	4853	7744	3457	3223	3507	3872	4155	3569	3467	5601		Cyp4v3	96.6276	108.333	86.9734	117.172	60.666	45.0442	49.4951	58.4542	54.6478	58.4001	47.5219	82.5332		Cyp4v3	4067.36	3586.49	0.181571	0.402681	0.999119		3956.41	6630.25	-0.74494	0.000226361	0.00402315		3406.03	6499.25	-0.932389	1.82632e-09	3.6869e-08		Cyp4v3	8	45757981
ENSMUSG00000046598	4390	4258	4491	5366	4904	4797	6073	2513	2679	4465	4263	7786		Bdh1	61.179	72.3445	78.8297	79.5206	84.2883	65.6627	83.946	37.1572	34.51	71.5581	57.2303	112.369		Bdh1	4708.91	4644.59	0.0198169	0.955777	0.999119		4577.8	4828.28	-0.0768932	0.803116	0.914483		4406.92	4733.42	-0.103114	0.654967	0.822838		Bdh1	16	31241098
ENSMUSG00000031545	4638	4101	4900	5133	5072	6899	7165	5037	4997	4419	4370	4322		Gpat4	37.6087	40.5424	50.0452	44.2609	50.7243	54.9484	57.6279	43.3354	37.4543	41.208	34.136	36.2943		Gpat4	4378.36	6084.14	-0.474759	0.00257203	0.190252		4261.58	4903.01	-0.202263	0.149015	0.372995		5777.58	4806.69	0.265563	0.0697561	0.193015		Gpat4	8	23661281
ENSMUSG00000027184	3284	2902	2973	3334	3929	5605	4426	5455	6121	6472	5282	3907		Caprin1	17.4124	18.7592	19.8545	18.798	25.6931	29.1906	23.2769	30.6876	29.9994	39.4633	26.9791	21.4534		Caprin1	5295.8	4901.06	0.111684	0.610142	0.999119		5158.69	3253.7	0.664879	0.000890891	0.0111237		4658	3189.67	0.546411	4.7447e-05	0.000408759		Caprin1	2	103593286
ENSMUSG00000024413	3742	3374	2798	3814	4021	3447	5457	3013	4483	3538	3500	3853		Npc1	17.9158	19.6943	16.8729	19.418	23.7436	16.2101	25.9147	15.3054	19.8398	19.4801	16.1426	19.1042		Npc1	3708.45	4050.06	-0.127089	0.562156	0.999119		3609.35	3559.32	0.0200385	0.874565	0.946502		3841.87	3489.09	0.138885	0.458614	0.684689		Npc1	18	12322749
ENSMUSG00000021270	2459	2240	3373	4152	4960	8520	3813	6306	5015	6203	5147	2007		Hsp90aa1	33.8938	37.6419	58.558	60.8569	84.3183	115.349	52.1299	92.2206	63.895	98.3247	68.3421	28.6487		Hsp90aa1	4480.2	5955.2	-0.410629	0.239931	0.975153		4366.18	3193.19	0.451352	0.191933	0.431608		5665.81	3130.49	0.855939	0.000778419	0.00487152		Hsp90aa1	12	110657039
ENSMUSG00000063015	4241	3248	2849	3493	3857	5097	5199	5539	5297	4140	4868	3281		Ccni	69.5703	64.9582	58.865	60.932	78.034	82.1262	84.593	96.4051	80.3194	78.1008	76.927	55.7388		Ccni	4226.18	4966.26	-0.232812	0.191264	0.948415		4113.53	3575.7	0.202094	0.20949	0.454386		4717.53	3504.96	0.428577	0.000720128	0.0045401		Ccni	5	93329792
ENSMUSG00000024782	7003	5535	5947	7121	3000	3325	3935	3110	3888	2663	3369	6242		Ak3	121.617	117.19	130.082	131.505	64.2554	56.7169	67.7818	57.3037	62.4124	53.1839	56.3616	112.261		Ak3	3895.52	3383.72	0.203224	0.429898	0.999119		3786.39	6644.19	-0.811263	0.000909477	0.0112832		3212.49	6513.07	-1.01969	6.53759e-18	3.81009e-16		Ak3	19	28998233
ENSMUSG00000057554	4042	3740	2613	3117	3436	3546	3709	4914	5307	4883	4519	2786		Lgals8	59.384	66.9895	48.3528	48.6969	62.2594	51.1709	54.0492	76.5987	72.0704	82.5011	63.9571	42.3887		Lgals8	4229.99	3968.04	0.0922374	0.703321	0.999119		4120.05	3507.02	0.232372	0.311729	0.569947		3769.37	3437.86	0.132741	0.454215	0.681574		Lgals8	13	12454296
ENSMUSG00000028680	1574	2000	1707	2691	4724	8546	5621	2459	9177	6263	4641	2886		Plk3	33.6959	52.1992	46.0272	61.26	124.727	179.699	119.356	55.8526	181.597	154.189	95.7098	63.983		Plk3	5512.16	5344.56	0.0445339	0.905822	0.999119		5373.08	2080.05	1.36916	2.28792e-05	0.000673953		5079.63	2039.23	1.31677	4.5409e-06	5.04367e-05		Plk3	4	116985852
ENSMUSG00000020859	2309	1672	1731	2002	4904	4935	4039	6682	5844	5247	4038	2049		Spag9	11.1615	9.85362	10.5391	10.2909	29.2366	23.4313	19.3656	34.2702	26.1121	29.1681	18.8034	10.2574		Spag9	4155.96	5251.93	-0.337656	0.288108	0.99148		4050.83	1996.42	1.02074	0.000441243	0.00659522		4991.1	1956.93	1.3506	1.66445e-13	6.00244e-12		Spag9	11	93886917
ENSMUSG00000040181	4603	4266	4867	5008	4340	4448	6030	4092	4563	3530	4623	6387		Fmo1	39.563	44.7024	52.6888	45.7724	46.0062	37.5512	51.4072	37.3161	36.2521	34.8917	38.2776	56.8514		Fmo1	4605.54	4787.44	-0.0558692	0.798391	0.999119		4477.51	4900.96	-0.130302	0.502158	0.735818		4543.51	4804.76	-0.0805809	0.604207	0.789773		Fmo1	1	162657130
ENSMUSG00000033610	5214	4161	4000	5969	5040	4745	6471	4124	4613	4361	4226	6790		Pank1	34.1733	33.2488	33.0206	41.6015	40.7404	30.5467	42.0675	28.6779	27.947	32.8702	26.682	46.0874		Pank1	4852.23	5175.97	-0.0931907	0.69257	0.999119		4719.59	4997.85	-0.0827351	0.685368	0.852922		4911.8	4898.97	0.00366641	0.982495	0.99165		Pank1	19	34784340
ENSMUSG00000023043	2636	2639	1964	2532	2989	7040	3039	4290	4332	3543	4316	1589		Krt18	99.3924	121.313	93.2734	101.523	138.999	260.73	113.657	171.624	150.984	153.631	156.77	62.0479		Krt18	3307.03	4333.37	-0.389985	0.244231	0.976825		3220.04	2540.89	0.341767	0.225523	0.473946		4123.97	2490.87	0.727478	0.00172862	0.00967165		Krt18	15	101936615
ENSMUSG00000020122	5044	4707	5867	5604	3550	1582	1886	1971	3688	2960	3180	4681		Egfr	24.1303	27.4533	35.3519	28.5087	20.9457	7.43371	8.94928	10.0043	16.3085	16.2847	14.6551	23.1911		Egfr	3505.36	2363.91	0.568643	0.0775783	0.78608		3409.42	5562.58	-0.706183	0.000291754	0.00486758		2243.66	5453.56	-1.28166	3.92115e-06	4.42788e-05		Egfr	11	16702203
ENSMUSG00000025651	4166	3952	3672	4706	3844	6496	5086	5030	5263	4171	5484	4491		Uqcrc1	54.5894	63.1346	60.6039	65.574	62.1228	83.6076	66.1034	69.931	63.7466	62.8533	69.2244	60.9435		Uqcrc1	4666.54	5132.58	-0.137402	0.372455	0.999119		4539.65	4291.54	0.0811837	0.468726	0.708578		4877.95	4207.06	0.213611	0.125274	0.295448		Uqcrc1	9	108765701
ENSMUSG00000038393	2482	1494	3585	1862	5681	6508	6440	6858	6414	4792	5113	8398		Txnip	43.062	31.6013	78.3412	34.3529	121.561	110.905	110.825	126.242	102.862	95.6111	85.4557	150.891		Txnip	5966.1	6462.62	-0.115322	0.581274	0.999119		5802.32	2489.02	1.22117	7.22641e-05	0.00171743		6138.74	2440.38	1.33101	1.07457e-07	1.65166e-06		Txnip	3	96465273
ENSMUSG00000037563	3029	2300	2841	2968	3430	7755	5376	5055	4790	3626	5180	3054		Rps16	129.637	120.011	153.148	135.078	181.052	326.004	228.217	229.543	189.496	178.467	213.566	135.362		Rps16	3989.62	5379.23	-0.4312	0.0615005	0.752189		3881.63	2897.76	0.421823	0.0162416	0.0888369		5114.21	2840.65	0.848456	5.2212e-06	5.6864e-05		Rps16	7	28050077
ENSMUSG00000020149	3400	2682	2672	2960	3407	4860	5169	6560	5474	4893	4530	3585		Rab1a	48.4924	46.6354	47.9999	44.8929	59.9302	68.0836	73.1241	99.2686	72.1663	80.2545	62.2395	52.9517		Rab1a	4468.62	5030.3	-0.170886	0.436933	0.999119		4351.41	3040.02	0.517328	0.00144204	0.0156944		4778.98	2980.02	0.68144	5.35573e-05	0.00045452		Rab1a	11	20151432
ENSMUSG00000034456	9192	8695	7153	9103	2276	2512	3345	1672	3923	3006	3278	9566		Uroc1	143.448	165.431	140.599	151.064	43.8062	38.5048	51.7773	27.6843	56.5897	53.9477	49.2795	154.6		Uroc1	4794.29	2475.56	0.953549	0.00947845	0.368327		4657.93	8873.23	-0.929778	0.00690371	0.0487626		2349.02	8698.43	-1.88867	1.4242e-24	1.59364e-22		Uroc1	6	90310266
ENSMUSG00000020368	4510	4036	4523	4357	2612	3241	3864	3246	3183	3177	2702	4626		Canx	52.0703	56.8103	65.7732	53.4924	37.1934	36.7539	44.2496	39.7626	33.9692	42.1823	30.0519	55.3115		Canx	3330.35	3267.36	0.0274301	0.900678	0.999119		3240.09	4555.63	-0.491662	0.0197144	0.101137		3102.29	4466.19	-0.525476	6.5831e-05	0.000545306		Canx	11	50184788
ENSMUSG00000018707	3102	3133	2988	3881	4406	5170	5323	4104	6016	5414	4433	2882		Dync1h1	10.7342	13.2175	13.0232	14.2811	18.804	17.5723	18.2702	15.0677	19.2429	21.545	14.7774	10.328		Dync1h1	4535.35	4810.41	-0.0849683	0.724941	0.999119		4418.87	3414.79	0.371861	0.11922	0.326723		4568.05	3347.66	0.448478	0.00123521	0.00731414		Dync1h1	12	110567886
ENSMUSG00000019179	3466	3236	3091	3486	3657	6914	5936	4438	4670	4309	5090	4212		Mdh2	52.7229	60.0124	59.2214	56.3883	68.6079	103.303	89.5618	71.626	65.6632	75.3783	74.5866	66.3521		Mdh2	4414.7	5226.46	-0.24366	0.185692	0.94252		4295.47	3461.01	0.311676	0.00582155	0.0428713		4965.87	3392.95	0.54973	0.000551614	0.00359099		Mdh2	5	135807334
ENSMUSG00000017404	3363	2724	3287	3346	3356	7371	5084	5079	4736	3966	4904	4034		Rpl19	178.295	176.069	219.494	188.639	219.439	383.841	267.348	285.696	232.092	241.805	250.459	221.485		Rpl19	4248.66	5204.63	-0.292902	0.140163	0.898317		4133.68	3315.94	0.318133	0.00985924	0.0628774		4948.32	3250.69	0.606382	0.000853595	0.00528457		Rpl19	11	97917536
ENSMUSG00000019132	4289	3380	3807	4981	4403	5425	5010	5050	5134	4287	5050	3642		BC005537	39.7318	38.1734	44.4196	49.0671	50.3049	49.3621	46.034	49.6349	43.9616	45.6705	45.0658	34.9396		BC005537	4361.28	5034.76	-0.207148	0.170346	0.935382		4244.49	4266.16	-0.00738151	0.961357	0.984935		4782.91	4181.93	0.193651	0.126706	0.297894		BC005537	13	24985640
ENSMUSG00000028426	4015	3295	3062	3806	3734	4599	4648	5056	5073	4765	3738	3212		Rad23b	37.9462	37.9664	36.4499	38.251	43.5247	42.693	43.572	50.6993	44.3182	51.7899	34.0325	31.4379		Rad23b	4071.5	4560.44	-0.163683	0.420439	0.999119		3966.14	3674.92	0.109902	0.558164	0.775223		4332.01	3602.36	0.266041	0.0199233	0.0728823		Rad23b	4	55350043
ENSMUSG00000034908	3819	3625	3054	3738	4561	5905	4972	4456	5188	4245	4199	3194		Sidt2	40.2109	46.5334	40.5016	41.8528	59.2288	61.0697	51.9259	49.7797	50.4928	51.401	42.5905	34.8277		Sidt2	4055.8	5033.49	-0.311572	0.0895564	0.815475		3949.07	3703.05	0.0927932	0.574704	0.785949		4782.14	3630.14	0.397651	0.0016839	0.00948624		Sidt2	9	45849155
ENSMUSG00000000787	5198	4201	3683	4474	3549	3664	5587	4005	4484	3843	3369	4925		Ddx3x	53.372	52.5886	47.6308	48.85	44.943	36.9525	56.9003	43.6307	42.5576	45.3782	33.3235	52.3696		Ddx3x	4025.95	4244.1	-0.0761798	0.715315	0.999119		3917.91	4546.91	-0.214914	0.191558	0.431314		4027.29	4457.08	-0.146295	0.336538	0.570887		Ddx3x	X	13147209
ENSMUSG00000060961	3041	2587	2189	3307	4605	3514	5619	5072	6249	6247	4913	3428		Slc4a4	14.539	15.0792	13.1818	16.813	27.1536	16.5018	26.6463	25.7283	27.6162	34.3471	22.6276	16.9729		Slc4a4	5059.6	4798.97	0.0763016	0.769785	0.999119		4929.6	2875.41	0.777589	0.000605151	0.00841914		4554.11	2818.56	0.692048	0.000106585	0.0008372		Slc4a4	5	89034345
ENSMUSG00000054808	3617	3633	3390	3478	3719	4583	5675	4590	5123	4654	4375	3145		Actn4	31.9864	39.1691	37.7594	32.7067	40.5622	39.8086	49.7784	43.0667	41.877	47.3306	37.2707	28.8027		Actn4	4182	4677.88	-0.161732	0.412673	0.999119		4072.51	3691.97	0.141556	0.4454	0.689754		4441.13	3619.54	0.295365	0.0282487	0.0961293		Actn4	7	28592673
ENSMUSG00000029063	4107	3495	3921	4093	4074	6304	3949	3552	3983	4358	4049	4813		Nadk	59.3889	61.6155	71.4145	62.9381	72.6575	89.5381	56.6404	54.4962	53.2385	72.4715	56.4029	72.0763		Nadk	4185.64	4510.53	-0.107931	0.621242	0.999119		4073.15	4071.43	0.000525291	0.997329	0.998428		4287.88	3991.34	0.103447	0.562152	0.761568		Nadk	4	155646835
ENSMUSG00000022214	5952	5709	5668	6432	3122	3789	3213	2920	3432	2861	3499	6963		Dcaf11	39.9626	46.7318	47.9324	45.9228	25.8525	24.9877	21.3974	20.8011	21.2997	22.0906	22.6312	48.4153		Dcaf11	4056.79	3308.21	0.294294	0.299909	0.994114		3942.38	6199.58	-0.653099	0.0170161	0.0916638		3142.88	6077.75	-0.951492	5.68819e-13	1.90079e-11		Dcaf11	14	55797463
ENSMUSG00000030695	2066	1614	1773	2060	3983	8318	5069	5453	5806	4594	5686	1932		Aldoa	38.455	36.6258	41.5661	40.7737	91.4347	152.073	93.5843	107.689	99.8927	98.336	101.953	37.2413		Aldoa	4318.62	5701.7	-0.400841	0.207289	0.956478		4205.15	1950.2	1.10855	0.000149809	0.0029569		5422.11	1911.72	1.50408	6.09612e-17	3.26159e-15		Aldoa	7	126394406
ENSMUSG00000112129	7369	6300	5614	7819	3618	3807	4631	2477	3389	2670	4495	7129		Pbld1	101.649	105.949	97.5381	114.693	61.5517	51.5807	63.3616	36.252	43.2115	42.3549	59.7304	101.84		Pbld1	4264.76	3682.96	0.211617	0.494187	0.999119		4142.51	7018.39	-0.760633	0.00569778	0.0421843		3495.38	6879.76	-0.976966	6.10611e-08	9.79279e-07		Pbld1	10	62895941
ENSMUSG00000030432	3077	2505	3028	2969	3545	7468	4952	4666	4554	3628	4972	3446		Rpl28	90.6096	89.9324	112.308	92.9711	128.748	216.004	144.639	145.782	123.958	122.861	141.043	105.089		Rpl28	3986.91	5146.82	-0.368477	0.0771361	0.784917		3878.7	3020.76	0.360825	0.0140184	0.0800488		4893.45	2961.35	0.724791	6.82736e-05	0.000562919		Rpl28	7	4795873
ENSMUSG00000038462	4359	3747	3626	4315	3705	6179	5081	4725	4520	3847	5200	4575		Uqcrfs1	173.283	181.599	181.554	182.407	181.65	241.267	200.344	199.289	166.089	175.869	199.134	188.346		Uqcrfs1	4369.69	4939.08	-0.176806	0.256068	0.982445		4249.93	4169.57	0.0275778	0.79141	0.909394		4693.45	4087.39	0.199635	0.118566	0.284467		Uqcrfs1	13	30724291
ENSMUSG00000026385	4590	3747	3993	4160	3475	6217	5793	4795	4398	4235	5966	6156		Dbi	174.895	174.065	191.634	168.558	163.305	232.679	218.941	193.85	154.901	185.574	218.988	242.918		Dbi	5014.32	5066.94	-0.0151661	0.94051	0.999119		4874.87	4291.36	0.183943	0.266652	0.520957		4813.72	4206.83	0.194641	0.175441	0.374318		Dbi	1	120041010
ENSMUSG00000041548	3071	2567	3152	3629	3570	6551	3993	3686	5708	5080	5282	4165		Hspb8	85.3315	86.9596	110.313	107.228	122.342	178.792	110.049	108.667	146.605	162.328	141.384	119.851		Hspb8	4886.91	4463.94	0.130529	0.539115	0.999119		4757.13	3234.53	0.556546	0.000530365	0.00758136		4244.38	3170.87	0.420783	0.0267889	0.0923556		Hspb8	5	116546550
ENSMUSG00000002289	2525	2393	4384	4337	3873	6832	6407	2879	5737	4430	5150	5678		Angptl4	38.6367	44.6419	84.4924	70.5698	73.0911	102.683	97.2415	46.7405	81.1443	77.9546	75.9134	89.9766		Angptl4	5057.12	4987.2	0.0200256	0.936081	0.999119		4919.74	3589.48	0.454899	0.0706702	0.234798		4736.27	3519.32	0.428582	0.123203	0.292113		Angptl4	17	33992724
ENSMUSG00000025937	5760	4434	4683	5172	2859	3433	3032	3928	3889	3366	3491	5175		Lactb2	68.352	64.1484	69.9941	65.2646	41.8428	40.0141	35.6875	49.4553	42.658	45.9348	39.9072	63.5967		Lactb2	3853.9	3360.51	0.197632	0.335337	0.999119		3748.53	5203.26	-0.47315	0.00630916	0.0455407		3193.14	5100.57	-0.67577	7.79568e-07	1.00762e-05		Lactb2	1	13693554
ENSMUSG00000038014	3864	3173	3198	3927	4099	4498	5151	5072	4725	4261	3533	3537		Fam120a	41.0115	41.0583	42.752	44.3221	53.6568	46.892	54.2274	57.1164	46.3559	52.0091	36.1231	38.8776		Fam120a	3889.67	4768.04	-0.293804	0.0956319	0.826787		3787.78	3674.75	0.0435765	0.779189	0.903617		4527.78	3602.24	0.329844	0.00432502	0.0209376		Fam120a	13	49032695
ENSMUSG00000018293	3793	3239	3252	3564	3705	6248	4078	4154	4569	3794	4743	3304		Pfn1	85.4539	88.9656	92.2802	85.3843	102.948	138.262	91.1287	99.2953	95.1492	98.2983	102.938	77.0877		Pfn1	3948.13	4572.07	-0.211715	0.269322	0.982501		3841.88	3603.41	0.0925161	0.487161	0.723907		4346.61	3532.44	0.299334	0.0538094	0.158189		Pfn1	11	70542676
ENSMUSG00000020483	3492	3181	3187	3563	4014	5227	3828	5803	6620	5875	5197	4099		Dynll2	69.1548	76.8022	79.4949	75.0335	98.0402	101.674	75.1932	121.931	121.183	133.8	99.1456	84.0663		Dynll2	5269.64	4784.33	0.13938	0.526721	0.999119		5132.16	3498.29	0.552914	0.00181996	0.018778		4547.83	3429.49	0.407212	0.0123555	0.049286		Dynll2	11	87870351
ENSMUSG00000017119	4522	4390	4106	5109	3395	3035	3851	3163	4439	3791	3759	4883		Nbr1	35.6595	42.2057	40.7823	42.8422	33.0189	23.5079	30.1215	26.4641	32.3567	34.3793	28.5555	39.8774		Nbr1	4081.11	3426.1	0.25247	0.170216	0.935382		3970.86	4721.41	-0.249792	0.0876535	0.268878		3252.19	4628.54	-0.509275	0.000444284	0.00297989		Nbr1	11	101442975
ENSMUSG00000001472	3549	3417	3094	3752	3721	5600	4271	4219	4840	3826	4260	3484		Tcf25	35.6764	41.8777	39.1746	40.1079	46.1332	55.2936	42.5857	44.9985	44.9734	44.2303	41.2532	36.2702		Tcf25	3949.79	4488.03	-0.18434	0.245116	0.977652		3844.31	3597.13	0.0959507	0.449265	0.692635		4265.25	3526.37	0.274575	0.037908	0.121036		Tcf25	8	124100492
ENSMUSG00000009927	3164	2314	2941	2855	2982	7302	4955	4914	4714	3663	5108	3510		Rps25	63.707	56.8036	74.5855	61.1291	74.052	144.412	98.9585	104.978	87.7354	84.8178	99.0773	73.1903		Rps25	4078.71	5005.73	-0.295553	0.191436	0.948415		3967.92	2934.22	0.435525	0.00414673	0.0336438		4759.64	2876.39	0.726768	0.000260998	0.00185985		Rps25	9	44318436
ENSMUSG00000028792	4389	3805	3684	4640	4696	6537	4478	4753	3482	3714	4572	5056		Ak2	111.126	117.454	117.484	124.928	146.642	162.57	112.459	127.682	81.4918	108.141	111.514	132.573		Ak2	4078.93	5178.73	-0.344446	0.0942534	0.824901		3966.42	4289.3	-0.112976	0.498965	0.733211		4922.39	4204.73	0.227318	0.119987	0.286711		Ak2	4	128885751
ENSMUSG00000038900	2096	1622	2114	2036	3003	7856	4986	5064	4933	3688	4967	2433		Rpl12	31.5642	29.7794	40.0975	32.6041	55.7747	116.203	74.4756	80.9114	68.6671	63.8695	72.056	37.9438		Rpl12	3836.3	5186.52	-0.435104	0.115573	0.8617		3733.75	2052.23	0.86354	0.000114842	0.00244047		4932.41	2011.86	1.29397	1.16864e-09	2.42419e-08		Rpl12	2	32851571
ENSMUSG00000039783	6064	5519	5348	6748	3102	3513	3451	2536	3786	3358	3345	6411		Kmo	69.5526	77.175	77.26	82.3039	43.8808	39.5771	39.2607	30.8615	40.1393	44.2929	36.9593	76.1511		Kmo	4099.65	3197.02	0.358775	0.162977	0.926705		3986.33	6157.11	-0.627222	0.00813449	0.0552892		3036.02	6035.84	-0.991463	2.76094e-12	8.52755e-11		Kmo	1	175447947
ENSMUSG00000055737	7368	6169	6613	7223	3240	2504	2734	2917	3142	2610	3086	8145		Ghr	44.0983	45.0141	49.8516	45.9706	23.9164	14.7203	16.2304	18.5234	17.3825	17.9644	17.7926	50.4846		Ghr	4120.15	2928.91	0.49239	0.166093	0.932973		4002.52	7124.46	-0.831879	0.0136815	0.0788632		2781.15	6984.16	-1.32872	1.38266e-15	6.15345e-14		Ghr	15	3347242
ENSMUSG00000064354	3294	1987	2182	2916	3147	4632	4526	9250	4489	3408	6288	3764		mt-Co2	260.935	191.897	217.707	245.633	307.456	360.403	355.616	777.433	328.694	310.461	479.837	308.783		mt-Co2	4293.05	5430.54	-0.339082	0.27593	0.985979		4173.59	2667.86	0.645527	0.000932421	0.0115188		5162.07	2614.83	0.981167	0.000208742	0.00152465		mt-Co2	MT	7013
ENSMUSG00000029426	4434	3719	4078	4496	3884	4901	5448	4253	4339	3736	3522	3777		Scarb2	38.2256	39.0883	44.2808	41.217	41.2968	41.5006	46.5859	38.9016	34.5767	37.0395	29.2497	33.7211		Scarb2	3717.4	4661.24	-0.326531	0.0277751	0.595677		3618.45	4354.36	-0.267149	0.035229	0.150202		4426.03	4268.62	0.0523822	0.654796	0.822728		Scarb2	5	92589173
ENSMUSG00000035836	6140	6358	5181	6785	3732	1299	1685	4220	5073	2379	2380	3703		Ugt2b1	129.298	163.233	137.419	151.938	96.927	26.8686	35.1952	94.2866	98.747	57.6127	48.2808	80.7559		Ugt2b1	3226.23	2874.7	0.166599	0.680354	0.999119		3139.89	6370.77	-1.02066	1.36795e-05	0.000435252		2730.19	6245.49	-1.194	0.000347462	0.00239241		Ugt2b1	5	87064497
ENSMUSG00000025791	4040	4007	4145	4767	3748	5405	5705	4223	4356	3660	3772	4986		Pgm1	74.9401	90.6179	96.8425	94.0306	85.7454	98.4781	104.966	83.1126	74.6888	78.0752	67.4027	95.7813		Pgm1	4055.28	4792.05	-0.24095	0.168433	0.934414		3945.24	4429.66	-0.167052	0.292694	0.548975		4550.75	4342.69	0.0677329	0.629429	0.806377		Pgm1	4	99786611
ENSMUSG00000037686	5410	5394	3387	5284	5164	4661	4465	3396	4881	4509	5072	7617		Aspg	83.2522	101.198	65.6481	86.4674	98.0084	70.4512	68.152	55.4471	69.4291	79.7954	75.1883	121.389		Aspg	5349.7	4531.85	0.23942	0.336347	0.999119		5201.85	5043.63	0.0445165	0.840373	0.931325		4303.31	4944.09	-0.20041	0.310118	0.542703		Aspg	12	112073113
ENSMUSG00000027808	4092	2933	3336	3394	2281	3130	2944	3782	3382	2742	3064	3263		Serp1	48.0845	42.0188	49.3747	42.4104	33.0577	36.1264	34.3136	47.1524	36.7348	37.0541	34.6841	39.7084		Serp1	3002.69	3061.45	-0.0280254	0.86952	0.999119		2921.47	3569.52	-0.289095	0.0131797	0.0766645		2908.95	3499.04	-0.266414	0.083886	0.220771		Serp1	3	58427238
ENSMUSG00000026781	6502	5248	4663	5878	4015	3730	3315	4295	3870	3983	3051	4425		Acbd5	36.0408	35.4653	32.5553	34.6472	27.4481	20.308	18.2259	25.2594	19.8286	25.3897	16.2916	25.4013		Acbd5	3733.13	3931.03	-0.0745031	0.734704	0.999119		3633.97	5770.95	-0.667438	0.000157357	0.00305753		3734.57	5656.9	-0.599314	0.000136905	0.00105256		Acbd5	2	22958179
ENSMUSG00000062949	6401	4850	4274	5725	3287	2142	3315	2849	3179	2906	2433	3670		Atp11c	47.4325	43.8159	39.8907	45.1123	30.0405	15.5905	24.3652	22.3992	21.7748	24.7641	17.3677	28.1637		Atp11c	2958.11	2979.07	-0.0100991	0.966996	0.999119		2878.83	5485.76	-0.930391	1.21366e-07	9.05989e-06		2826.88	5377.13	-0.92791	9.71648e-07	1.23792e-05		Atp11c	X	59268650
ENSMUSG00000022551	4057	3853	3509	4135	3835	6521	5068	4527	5065	4111	5141	4469		Cyc1	102.052	118.162	111.176	110.608	118.977	161.118	126.449	120.821	117.769	118.923	124.577	116.419		Cyc1	4522.29	5003.81	-0.146064	0.351413	0.999119		4399.59	4051.27	0.119136	0.223982	0.471898		4755.38	3971.57	0.260028	0.0652562	0.18323		Cyc1	15	76227723
ENSMUSG00000023150	3388	2627	4362	3068	3817	4606	4110	4572	4870	3903	4271	3163		Ivns1abp	33.776	31.9291	54.7721	32.5245	46.9316	45.1024	40.6411	48.3597	44.8775	44.7469	41.0173	32.6558		Ivns1abp	3901.03	4335.96	-0.152453	0.359954	0.999119		3797.42	3537.58	0.102377	0.641847	0.826466		4119.5	3468.35	0.248359	0.192823	0.398408		Ivns1abp	1	151220228
ENSMUSG00000036606	4699	4905	3641	4838	3843	3613	3581	3013	4437	3784	3432	3716		Plxnb2	32.9801	41.9709	32.1867	36.108	33.2657	24.9073	24.9293	22.4367	28.7853	30.542	23.2042	27.0096		Plxnb2	3716.41	3590.8	0.0497088	0.789382	0.999119		3617.88	4705.8	-0.379352	0.0129467	0.0757632		3409.86	4613.22	-0.436228	0.00730411	0.0320119		Plxnb2	15	89039752
ENSMUSG00000021996	4031	3440	3592	3912	3123	5123	3236	4138	3331	3488	3580	4505		Esd	64.8878	67.5104	72.8275	66.9638	62.0013	81.0001	51.6675	70.673	49.5632	64.5693	55.5144	75.1002		Esd	3620.17	3934.14	-0.120096	0.565884	0.999119		3521.65	3898.74	-0.146844	0.357541	0.615059		3740.66	3821.99	-0.0309384	0.845664	0.927438		Esd	14	74969737
ENSMUSG00000064357	4584	2904	2948	3589	3063	6713	3477	6381	2485	1641	4303	1789		mt-Atp6	364.722	281.693	295.429	303.656	300.568	524.62	274.398	538.665	182.759	150.15	329.808	147.409		mt-Atp6	2425.67	4913.68	-1.01837	0.00177436	0.153319		2356.71	3610.95	-0.615515	0.0218274	0.108504		4675.11	3539.25	0.401545	0.0805848	0.21455		mt-Atp6	MT	7927
ENSMUSG00000071644	3185	2455	2718	3132	3187	6583	4431	4374	3771	3778	4162	3083		Eef1g	66.3744	62.3741	71.3427	69.4071	81.9128	134.749	91.5907	96.7125	72.6411	90.5425	83.5537	66.5366		Eef1g	3580.29	4637.07	-0.373287	0.0720092	0.77689		3484.55	2982.01	0.224566	0.118796	0.326126		4408.72	2923.16	0.592966	0.000512891	0.00337368		Eef1g	19	8944405
ENSMUSG00000030131	5347	5618	5381	6145	1433	1368	3667	1349	2112	1143	972	3616		Mug2	63.2709	81.0471	80.1984	77.3226	20.9131	15.8998	43.0391	16.9363	23.1005	15.5539	11.0798	44.3117		Mug2	1891.1	1954.7	-0.0477699	0.910714	0.999119		1838.3	5880.31	-1.6775	3.32237e-06	0.000142243		1851.82	5764.96	-1.6382	1.86409e-09	3.75928e-08		Mug2	6	121983720
ENSMUSG00000032096	3694	3049	3020	3151	3117	3597	3817	4321	3943	3771	2993	2892		Arcn1	13.4196	13.5039	13.8184	12.1725	13.9655	12.8349	13.7538	16.6548	13.2404	15.7542	10.4742	10.8802		Arcn1	3300.51	3760.99	-0.188505	0.327237	0.999119		3214.5	3358.7	-0.0634326	0.709138	0.865634		3572.36	3292.52	0.117702	0.364834	0.599379		Arcn1	9	44652861
ENSMUSG00000064225	4389	3768	4049	6168	7029	3853	4682	4550	4745	5837	6736	5695		Paqr9	28.4224	29.7487	33.0256	42.4747	56.1393	24.5078	30.0735	31.2621	28.4031	43.4694	42.0213	38.193		Paqr9	5593.26	5237.91	0.0947888	0.732994	0.999119		5441.36	4759.35	0.193117	0.329591	0.58868		4971.73	4665.38	0.091582	0.706184	0.853329		Paqr9	9	95441710
ENSMUSG00000024150	3996	3209	3848	4032	2488	3733	3290	3973	4106	3285	4306	3922		Mcfd2	76.5886	74.9843	92.8929	82.177	58.8122	70.2761	62.5451	80.7923	72.7431	72.4058	79.5033	77.847		Mcfd2	3758.41	3393.73	0.147186	0.354638	0.999119		3655.78	3929.39	-0.103994	0.377314	0.635087		3224.97	3852.03	-0.256178	0.0838109	0.220649		Mcfd2	17	87561871
ENSMUSG00000036257	3741	2855	2794	3454	4194	4702	4791	5253	4833	4327	3696	3539		Pnpla8	14.3008	13.3058	13.4526	14.0406	19.7733	17.6549	18.1659	21.3055	17.0775	19.0221	13.6106	14.0103		Pnpla8	3969.47	4804.08	-0.275346	0.114682	0.861413		3865.4	3324.07	0.217491	0.155886	0.382257		4563.19	3258.35	0.485715	3.5311e-05	0.000314586		Pnpla8	12	44268153
ENSMUSG00000031444	5829	5363	5775	6493	2910	3418	3285	2885	3968	2726	3405	7140		F10	115.648	129.722	144.312	136.987	71.2056	66.6079	64.6453	60.7297	72.7694	62.1968	65.0777	146.702		F10	4159.64	3167.41	0.393178	0.163491	0.92744		4042.47	6119.96	-0.598266	0.0308188	0.136878		3008.41	5999.66	-0.995898	7.9655e-16	3.63591e-14		F10	8	13087308
ENSMUSG00000076435	4902	4562	4233	5846	4689	4926	4869	3663	4533	4200	4032	4476		Acsf2	77.391	87.808	84.1733	98.1447	91.3011	76.3875	76.2457	61.3574	66.1511	76.2545	61.3211	73.1818		Acsf2	4176.48	4617.25	-0.144729	0.413259	0.999119		4064.69	5075.27	-0.320462	0.0190607	0.0989398		4384.57	4975.25	-0.18244	0.233963	0.452981		Acsf2	11	94447928
ENSMUSG00000055322	5288	4452	4106	4071	3496	3125	7762	2657	4001	2793	3272	3236		Tns1	17.4018	17.8616	17.0189	14.2461	14.189	10.101	25.3358	9.27699	12.1704	10.5699	10.3726	11.0283		Tns1	3193.99	4277.12	-0.421288	0.16688	0.933612		3107.86	4661.8	-0.584844	5.41474e-06	0.000206969		4052.35	4569.97	-0.173368	0.518409	0.730795		Tns1	1	73949390
ENSMUSG00000015970	5073	4475	3554	4680	4819	3775	4797	2559	3408	3649	3152	4127		Chdh	44.2128	47.5487	39.013	43.3731	51.7987	32.3155	41.4679	23.6628	27.4548	36.5727	26.4632	37.2489		Chdh	3489.84	4089.93	-0.228887	0.381899	0.999119		3396.37	4607.96	-0.440327	0.00851544	0.0570351		3880.88	4516.99	-0.219119	0.307262	0.539334		Chdh	14	29730980
ENSMUSG00000022462	4622	4289	6268	5365	3028	4021	4066	2124	3539	3162	2513	4864		Slc38a2	28.3361	32.0574	48.4003	34.9761	22.8952	24.2134	24.725	13.8159	20.0551	22.2932	14.8414	30.8816		Slc38a2	3419.67	3335.1	0.036068	0.893978	0.999119		3327.23	5404.98	-0.699963	0.00599864	0.0437909		3166.61	5299.3	-0.742753	0.000675455	0.00428883		Slc38a2	15	96585273
ENSMUSG00000022533	4360	3418	3457	4158	3576	2471	4043	4550	4236	3742	2540	2961		Atp13a3	23.7712	22.7195	23.7396	24.1069	24.0459	13.2327	21.8639	26.3202	21.3479	23.4622	13.3405	16.7186		Atp13a3	3269.87	3745.61	-0.195948	0.461073	0.999119		3185.46	3990.1	-0.325052	0.0978362	0.287197		3555.12	3911.3	-0.137886	0.484251	0.704764		Atp13a3	16	30131241
ENSMUSG00000027761	6016	5329	5245	6094	3004	3644	4205	4084	4164	2804	3962	7016		Aadac	217.166	234.526	238.472	233.925	133.74	129.203	150.56	156.416	138.941	116.402	137.775	262.282		Aadac	4321.65	3770.6	0.196788	0.456054	0.999119		4199.68	5902.47	-0.491017	0.0497495	0.186639		3580.69	5786.25	-0.692297	5.05674e-09	9.59507e-08		Aadac	3	59933138
ENSMUSG00000044894	3965	3610	3857	3988	3462	6354	4830	4202	4800	3851	5943	5262		Uqcrq	117.333	130.24	143.759	125.494	126.352	184.686	141.769	131.93	131.296	131.054	169.416	161.259		Uqcrq	4772.21	4715.87	0.0170656	0.928299	0.999119		4639.81	4026.48	0.204705	0.150839	0.375656		4482.05	3947.38	0.183491	0.239668	0.460612		Uqcrq	11	53318749
ENSMUSG00000051716	7302	6701	5890	6525	2213	2443	2572	2694	3283	2961	3773	6161		Apon	219.681	245.783	223.19	208.748	82.1128	72.1914	76.7503	85.9926	91.2969	102.444	109.348	191.954		Apon	3917.04	2516.74	0.638221	0.0108681	0.390339		3807.04	6877.86	-0.853301	0.000349639	0.00552613		2390.33	6742.49	-1.49618	1.69155e-35	4.08937e-33		Apon	10	128089965
ENSMUSG00000025781	4452	3587	3641	4224	3177	6064	4169	4276	4314	3864	4988	4660		Atp5c1	126.427	124.188	130.231	127.556	111.271	169.144	117.429	128.836	113.24	126.189	136.454	137.046		Atp5c1	4301.23	4426.03	-0.0413836	0.822806	0.999119		4183.44	4128.28	0.0191035	0.860729	0.940554		4207.78	4046.83	0.0564012	0.717792	0.859735		Atp5c1	2	10060827
ENSMUSG00000025465	4423	3958	4731	5219	3061	3802	4332	3727	4227	3339	3739	5925		Echs1	28.9225	31.5542	38.9656	36.2909	24.6866	24.4198	28.0974	25.8578	25.5497	25.1093	23.5531	40.1239		Echs1	4162.41	3763.79	0.145196	0.48803	0.999119		4047.61	4785.22	-0.241487	0.244974	0.49591		3573.97	4691.19	-0.392278	0.00413072	0.0202118		Echs1	7	139685623
ENSMUSG00000020850	4325	4404	3993	5035	3884	2991	4033	3255	3880	3721	2394	3441		Prpf8	31.4089	38.9921	36.5238	38.8828	34.7877	21.3351	29.0505	25.0802	26.0456	31.0761	16.748	25.879		Prpf8	3270.37	3626.62	-0.149158	0.535299	0.999119		3185.31	4628.8	-0.539308	0.00871288	0.0579576		3441.98	4537.82	-0.398912	0.0190963	0.07033		Prpf8	11	75377642
ENSMUSG00000057738	2473	2786	2410	2827	3709	4066	5838	4370	6033	5188	3590	2537		Sptan1	9.97654	13.7025	12.2457	12.1275	18.454	16.1114	23.3603	18.7047	22.497	24.0688	13.9516	10.5992		Sptan1	4198.48	4537.25	-0.111989	0.686706	0.999119		4092.34	2745.8	0.575712	0.0330662	0.143717		4306.13	2691.98	0.677934	1.88509e-05	0.000181039		Sptan1	2	29855572
ENSMUSG00000033427	6061	5739	6141	6513	2666	3226	3281	2111	3188	2436	3263	7098		Upb1	48.3516	55.8168	61.7042	55.2508	26.2304	25.278	25.9616	17.8677	23.5082	22.3482	25.0759	58.6406		Upb1	3865.61	2853.28	0.438074	0.171849	0.935382		3755.45	6390.07	-0.766832	0.0122614	0.0729006		2709.3	6264.61	-1.20926	2.70134e-14	1.05164e-12		Upb1	10	75236949
ENSMUSG00000024132	3613	3152	3328	4094	4215	8176	5565	4177	4838	4616	5913	4231		Eci1	92.0375	97.8915	106.78	110.901	132.426	204.573	140.611	112.895	113.919	135.227	145.103	111.618		Eci1	4729.64	5530.93	-0.225868	0.305125	0.998046		4601.39	3689.27	0.318731	0.0264007	0.123142		5257.6	3616.59	0.539877	0.00396311	0.0194842		Eci1	17	24645615
ENSMUSG00000061315	3103	2450	2994	3138	3256	6383	4572	4950	4747	3476	4666	3263		Naca	24.7069	23.7829	30.026	26.5693	31.9742	49.9197	36.1078	41.8171	34.9374	31.8284	35.7893	26.906		Naca	3872.34	4790.46	-0.307012	0.115806	0.8617		3767.71	3042.97	0.308353	0.0388473	0.15948		4554.13	2983.05	0.610571	0.000264797	0.00188418		Naca	10	127871444
ENSMUSG00000022742	5067	4680	4199	5543	3437	3082	4979	3260	4117	4117	3342	4989		Cpox	41.2169	46.4123	43.0209	47.9469	34.4813	24.6246	40.1722	28.1355	30.9557	38.5128	26.1881	42.0276		Cpox	4029.87	3741.91	0.106916	0.640444	0.999119		3922.05	5062.46	-0.36835	0.0392835	0.160441		3550.01	4962.7	-0.483336	0.00397745	0.0195498		Cpox	16	58490655
ENSMUSG00000022389	5918	4881	5498	6670	3923	4348	4220	2842	2599	1410	2754	4481		Tef	40.7596	40.9851	47.6946	48.8508	33.3236	29.4141	28.8288	20.7679	16.5461	11.168	18.2722	31.9614		Tef	2693.85	3894.09	-0.53155	0.0815595	0.794628		2616.49	5968.62	-1.1897	2.90491e-05	0.000812784		3697.82	5850.97	-0.662074	6.12158e-05	0.000510847		Tef	15	81686622
ENSMUSG00000061838	3907	3298	4130	4392	3283	4682	4970	4070	4240	3682	3891	4948		Suclg2	45.7914	47.1252	60.9676	54.7386	47.4559	53.8993	57.7771	50.6113	45.9347	49.6276	43.9313	60.0573		Suclg2	4053.79	4272.99	-0.0761026	0.644724	0.999119		3943.62	4103.65	-0.0573697	0.723787	0.873506		4058.05	4022.98	0.0127385	0.927925	0.966985		Suclg2	6	95449990
ENSMUSG00000038521	7251	6938	6470	7610	2397	1743	2708	2124	3695	2384	2450	6852		C1s1	125.562	146.472	141.115	140.131	51.1924	29.6461	46.5121	39.0235	59.1436	47.4749	40.8693	122.877		C1s1	3715.48	2295.42	0.694861	0.0410264	0.68901		3611.18	7366.54	-1.02851	0.00111512	0.0130818		2178.04	7221.67	-1.72954	4.71081e-23	4.68259e-21		C1s1	6	124507304
ENSMUSG00000032114	5749	5573	5492	6762	2286	3256	3510	2355	3683	2356	2559	3812		Slc37a4	109.03	128.856	131.188	136.37	53.4698	60.6526	66.0267	47.3869	64.564	51.3841	46.7517	74.8691		Slc37a4	2982.13	2864.51	0.0580083	0.780424	0.999119		2900.96	6144.35	-1.08266	3.25455e-09	4.18019e-07		2719.96	6023.54	-1.14681	4.91909e-15	2.06265e-13		Slc37a4	9	44308149
ENSMUSG00000038375	5854	5090	6395	5426	3244	3082	4698	3302	3603	2975	2627	5141		Trp53inp2	60.3364	63.9596	83.0187	59.4699	41.2369	31.2011	48.0284	36.1091	34.3262	35.2625	26.0831	54.8744		Trp53inp2	3476.86	3628.93	-0.0617763	0.808543	0.999119		3382	5966.99	-0.819123	0.000626635	0.00861217		3443.4	5850	-0.764539	1.18267e-05	0.000118765		Trp53inp2	2	155222979
ENSMUSG00000013593	4290	3847	4000	4726	3350	4909	4034	3800	4155	3643	4384	4435		Ndufs2	100.495	109.868	118.021	117.726	96.7859	112.952	93.731	94.4463	89.9693	98.1403	98.9309	107.592		Ndufs2	4011.48	4054.89	-0.0156165	0.913081	0.999119		3902.13	4390.7	-0.170174	0.1415	0.362245		3852.97	4304.29	-0.159672	0.202289	0.411984		Ndufs2	1	171062422
ENSMUSG00000100862	3791	3268	4039	4061	2750	4610	2922	3731	2872	1777	5186	2073		Gm10925	302.962	318.404	406.553	345.111	271.048	361.865	231.619	316.354	212.155	163.313	399.245	171.565		Gm10925	2820.91	3526.66	-0.322063	0.285332	0.99148		2740.13	3960.82	-0.531401	0.0629562	0.217809		3353.26	3883.02	-0.211474	0.221346	0.436979		Gm10925	1	24653055
ENSMUSG00000024981	3356	3381	3182	4197	4144	5671	5926	4610	4505	4571	4658	4945		Acsl5	37.3846	45.9175	44.6457	49.7165	56.9337	62.05	65.4774	54.486	46.3874	58.5573	49.9854	57.047		Acsl5	4531.3	5121.56	-0.176811	0.249975	0.98088		4409.21	3676.91	0.261973	0.0750138	0.243694		4863.8	3604.6	0.432393	0.00135691	0.00789161		Acsl5	19	55240370
ENSMUSG00000052738	4629	3880	3679	4581	3183	5741	4559	4044	4102	3830	5170	3991		Suclg1	54.324	55.5134	54.3805	57.1684	46.0702	66.1764	53.068	50.3534	44.4974	51.6895	58.4477	48.5045		Suclg1	4122.48	4386.21	-0.0895894	0.615785	0.999119		4009.79	4350.05	-0.117555	0.343264	0.60184		4168.41	4264.21	-0.0326256	0.81834	0.913037		Suclg1	6	73225365
ENSMUSG00000025792	6515	6257	4918	7111	3287	3798	4381	2536	3112	2555	4002	4866		Slc25a10	102.172	119.631	97.1435	118.587	63.5762	58.5036	68.1472	42.1967	45.1118	46.0794	60.4597	79.0286		Slc25a10	3502.11	3538.85	-0.0150456	0.950743	0.999119		3403.44	6433.19	-0.918533	9.46915e-06	0.000324965		3359.24	6306.33	-0.90868	8.43725e-08	1.32069e-06		Slc25a10	11	120382666
ENSMUSG00000003420	3362	3036	2893	3661	4480	7121	5459	4141	4587	4084	4852	4109		Fcgrt	86.6621	95.4103	93.9267	100.351	142.426	180.295	139.574	113.253	109.294	121.064	120.483	109.689		Fcgrt	4254.73	5328.8	-0.32481	0.071435	0.77689		4139.74	3366.4	0.298305	0.0056125	0.0417721		5063.71	3300.08	0.61777	9.77803e-05	0.000774882		Fcgrt	7	44742414
ENSMUSG00000030884	3823	3705	3767	4282	3368	4248	4827	4046	4299	3619	3649	4295		Uqcrc2	81.1686	95.9033	100.737	96.6766	88.1931	88.5889	101.653	91.1428	84.3695	88.3632	74.6329	94.4371		Uqcrc2	3833.19	4156.82	-0.117039	0.423798	0.999119		3730.02	4066.26	-0.124483	0.351263	0.608958		3947.14	3986.38	-0.0140614	0.909218	0.958406		Uqcrc2	7	120234399
ENSMUSG00000028124	4813	3824	3782	4075	2857	3273	1775	4539	4735	4116	3980	3502		Gclm	41.4534	40.1536	41.0275	37.3219	30.3482	27.6886	15.1636	41.478	37.6963	40.768	33.0218	31.2361		Gclm	3946.25	3179.22	0.311858	0.26634	0.982501		3841.86	4282.72	-0.156812	0.245724	0.496565		3023.62	4198.23	-0.473597	0.0514043	0.15277		Gclm	3	122039206
ENSMUSG00000026626	3718	3230	3251	3696	4140	5180	4911	4060	4825	4101	4502	4011		Ppp2r5a	20.9694	22.2096	23.0942	22.1666	28.7975	28.6957	27.4729	24.2949	25.1541	26.599	24.4599	23.4275		Ppp2r5a	4207.18	4625.3	-0.136709	0.313772	0.999119		4094.35	3615.58	0.17942	0.076665	0.246945		4393.2	3544.38	0.309797	0.00642016	0.0289676		Ppp2r5a	1	191084172
ENSMUSG00000027690	8222	6902	6138	8809	2067	1914	3021	1875	1748	1856	2517	6736		Slc2a2	77.4099	79.2238	72.7872	88.1935	24.0015	17.6999	28.2116	18.7298	15.2123	20.0954	22.8284	65.6775		Slc2a2	3129.34	2249.09	0.476505	0.236104	0.973536		3038.35	7779.5	-1.35641	0.000519911	0.00746859		2133.74	7625.74	-1.83756	3.20713e-27	4.51814e-25		Slc2a2	3	28752052
ENSMUSG00000071415	2816	2141	2838	2768	2912	7009	4323	4784	4406	3396	4952	3345		Rpl23	86.2033	79.9042	109.424	90.1049	109.941	210.745	131.261	155.38	124.672	119.552	146.031	106.043		Rpl23	3861.32	4733.71	-0.293949	0.201539	0.955587		3756.03	2753.86	0.44791	0.00552583	0.0413384		4501.96	2699.66	0.737959	0.000309589	0.00215666		Rpl23	11	97668353
ENSMUSG00000028756	3629	3386	3372	4077	3894	5737	4344	3966	4003	3392	3475	3761		Pink1	73.5618	83.6786	86.0918	87.8814	97.3509	114.225	87.3401	85.2964	75.0042	79.0716	67.8567	78.9523		Pink1	3534.46	4524.12	-0.35622	0.0251193	0.583463		3439.54	3767.17	-0.131281	0.270758	0.525673		4299.34	3693.06	0.219393	0.119835	0.286526		Pink1	4	138040720
ENSMUSG00000025950	5025	4260	5239	5546	3554	4165	3482	4186	3239	3328	3032	6184		Idh1	98.2571	101.555	129.028	115.318	85.7085	79.9934	67.5329	86.844	58.5428	74.836	57.1123	125.226		Idh1	3843.3	3908.48	-0.0242886	0.927753	0.999119		3737.22	5236.76	-0.486742	0.0629325	0.217771		3713.82	5133.8	-0.467155	0.00146383	0.00838441		Idh1	1	65197775
ENSMUSG00000028639	3659	2918	3057	3640	3313	4929	4449	3901	3985	3392	3860	4135		Ybx1	78.3312	76.1587	82.4283	82.8638	87.4726	103.644	94.4699	88.6056	78.8561	83.5079	79.6035	91.6734		Ybx1	3711.03	4172.82	-0.169341	0.222301	0.96744		3610.28	3444.49	0.0677188	0.519888	0.748372		3964.28	3376.52	0.231646	0.0435063	0.13446		Ybx1	4	119135178
ENSMUSG00000079477	3835	2946	2954	3390	3047	3881	3951	4135	4308	3558	3430	3802		Rab7	79.614	74.5622	77.2402	74.8367	78.0144	79.1368	81.356	91.0777	82.6674	84.9433	68.5947	81.7395		Rab7	3646.8	3791.17	-0.0560906	0.701797	0.999119		3549.45	3402.01	0.0610545	0.608077	0.806399		3601.18	3334.82	0.110852	0.323508	0.556312		Rab7	6	87976088
ENSMUSG00000051695	2709	2474	2471	2838	3644	5626	3991	4246	4900	4468	4773	3134		Pcbp1	80.2088	89.3048	92.1499	89.3546	133.067	163.615	117.207	133.385	134.105	152.134	136.137	96.0966		Pcbp1	4170.74	4411.75	-0.0811021	0.683141	0.999119		4060.37	2733.37	0.57095	0.000829942	0.0105513		4193.48	2679.59	0.646277	4.24203e-06	4.75759e-05		Pcbp1	6	86501474
ENSMUSG00000027712	1103	863	754	958	2977	6345	4232	6464	5023	4320	5028	1243		Anxa5	33.632	32.0811	28.9572	31.0623	111.953	190.029	127.992	209.118	141.571	151.482	147.688	39.2504		Anxa5	3750.5	5002.86	-0.415695	0.271672	0.98277		3653.05	951.014	1.94151	3.90362e-08	3.64644e-06		4757.72	932.202	2.35149	2.22037e-30	3.88207e-28		Anxa5	3	36503072
ENSMUSG00000020849	3881	3140	3338	3755	2843	4650	4102	4214	4058	3290	3337	3586		Ywhae	81.8866	80.772	88.7084	84.2501	73.9818	96.3681	85.8467	94.3358	79.1436	79.8297	67.8263	78.3566		Ywhae	3443.82	3966.2	-0.203913	0.188272	0.945281		3351.58	3667.78	-0.130122	0.241219	0.491842		3768.72	3595.47	0.0680995	0.599775	0.787107		Ywhae	11	75623695
ENSMUSG00000040952	2613	2052	2429	2487	2952	7464	5075	4675	4409	3587	4887	2732		Rps19	30.22	28.933	35.3827	30.5859	42.1066	84.7886	58.217	57.3653	47.1335	47.7074	54.4465	32.7214		Rps19	3748.54	5002.49	-0.416394	0.0979234	0.827386		3647.55	2494.5	0.548259	0.00281015	0.0255932		4756.47	2445.38	0.960028	1.688e-06	2.0518e-05		Rps19	7	24583796
ENSMUSG00000039653	6104	5456	5410	6214	2245	1879	2524	3436	4301	2841	3160	3965		Baat	170.394	185.684	190.215	184.46	77.2919	51.5201	69.8855	101.766	110.98	91.2031	84.9765	114.625		Baat	3426.79	2571.61	0.414302	0.0775388	0.78608		3334.01	6035.69	-0.856169	1.48239e-09	2.08826e-07		2442.02	5916.89	-1.27688	3.44475e-11	9.06655e-10		Baat	4	49489422
ENSMUSG00000029823	4073	3540	3460	4138	2795	3035	4285	3268	4289	2842	3704	3980		Luc7l2	18.2628	19.3517	19.5406	19.7304	15.4566	13.3667	19.0574	15.5471	17.7764	14.6547	15.9992	18.4813		Luc7l2	3553.15	3378.85	0.0726131	0.676758	0.999119		3456.08	3953.74	-0.193913	0.101059	0.293561		3206.87	3875.83	-0.273269	0.0465885	0.141551		Luc7l2	6	38528269
ENSMUSG00000074398	154	154	141	323	6966	13102	7313	9258	9008	6383	7191	306		Gm15441	4.14516	5.05363	4.78023	9.24515	231.25	346.393	195.243	264.393	224.122	197.581	186.459	8.52978		Gm15441	5459.1	9195.44	-0.752259	0.355218	0.999119		5320.61	198.936	4.74112	1.47006e-08	1.5754e-06		8745.7	194.999	5.48609	1.28225e-102	5.02181e-99		Gm15441	3	96463071
ENSMUSG00000061787	2959	2291	2690	2886	3296	7029	4400	4410	4390	3488	4807	3474		Rps17	125.846	118.791	144.097	130.522	172.886	293.629	185.612	198.997	172.581	170.597	196.944	153.01		Rps17	3881.43	4774.98	-0.298977	0.154353	0.920704		3775.87	2815.17	0.423697	0.00134851	0.0149722		4540.55	2759.69	0.718512	8.63397e-05	0.000694905		Rps17	7	80992480
ENSMUSG00000020402	3906	3192	3332	3637	3155	4877	3914	4605	4109	3482	4007	3744		Vdac1	80.7784	80.48	86.7914	79.9829	80.4713	99.0665	80.2865	101.043	78.5478	82.8116	79.828	80.1853		Vdac1	3700.54	4165.74	-0.170938	0.252884	0.980953		3600.6	3657.49	-0.0226215	0.802732	0.914321		3959.13	3585.4	0.143178	0.281869	0.511403		Vdac1	11	52251687
ENSMUSG00000036427	3185	2752	2871	3211	3344	6046	4815	3716	4175	3845	4124	3136		Gpi1	26.7473	28.1761	30.3677	28.6749	34.635	49.8711	40.1074	33.11	32.4087	37.1335	33.3627	27.2736		Gpi1	3691.83	4482.34	-0.280054	0.14649	0.906566		3593.51	3128.98	0.199681	0.146534	0.36968		4259.43	3067.38	0.473859	0.00245237	0.0129931		Gpi1	7	33900755
ENSMUSG00000003746	4423	3924	4026	4020	3103	2840	2858	3451	3590	3454	2856	5225		Man1a	24.8421	26.8697	28.481	24.0098	21.4948	15.6676	15.9218	20.5651	18.6381	22.3097	15.4526	30.3916		Man1a	3678.6	3131.83	0.232186	0.338248	0.999119		3578.89	4277.51	-0.257298	0.233585	0.483515		2974.71	4193.42	-0.495543	0.0011544	0.00690035		Man1a	10	53780881
ENSMUSG00000018166	3468	3122	2992	3378	4013	3299	4109	2711	4212	3204	3689	3452		Erbb3	31.2346	34.2808	33.9412	32.3525	44.5763	29.1843	36.7072	25.9059	35.0655	33.1855	32.0065	32.1976		Erbb3	3502.06	3616.45	-0.0462187	0.820394	0.999119		3407.76	3374.35	0.0143833	0.882677	0.950768		3432.27	3307.94	0.0530951	0.763478	0.8825		Erbb3	10	128403392
ENSMUSG00000067212	4715	3824	3297	3637	2694	5236	4323	3654	3868	2660	3528	5299		H2-T23	88.4298	87.4373	77.8834	72.5356	62.3151	96.4556	80.4194	72.7107	67.056	57.3717	63.7409	102.922		H2-T23	3694.79	3969.23	-0.103444	0.660637	0.999119		3591.92	4012.16	-0.159612	0.437324	0.68384		3771.92	3932.95	-0.0601339	0.710241	0.855768		H2-T23	17	36340665
ENSMUSG00000061353	7651	6677	7027	8084	2762	2038	3407	1932	1955	1427	2590	6004		Cxcl12	50.7039	53.9469	58.6546	56.9693	22.5749	13.266	22.3952	13.5845	11.9758	10.8754	16.5347	41.206		Cxcl12	2893.94	2589.09	0.160627	0.687426	0.999119		2809.23	7663.58	-1.44783	0.000103655	0.00224645		2455.76	7512.71	-1.61331	3.89877e-16	1.8223e-14		Cxcl12	6	117145496
ENSMUSG00000025290	3003	2133	2864	2609	2440	5896	4047	4240	3935	2959	4112	3409		Rps24	26.009	22.5227	31.2428	24.0288	26.0637	50.1575	34.7664	38.9625	31.5026	29.4722	34.3078	30.5767		Rps24	3460.62	4131.4	-0.255712	0.235784	0.973536		3366.08	2763.5	0.284746	0.0483755	0.183422		3928.28	2709.06	0.536314	0.00801894	0.0346332		Rps24	14	24537193
ENSMUSG00000060459	3654	3268	4095	4503	2756	4505	4043	2271	3125	2832	3432	5558		Kng2	72.416	78.9605	102.218	94.8984	67.3634	87.6944	79.4746	47.7525	57.2467	64.5444	65.5218	114.072		Kng2	3620.17	3399.57	0.0906275	0.742081	0.999119		3519.02	4053.67	-0.204042	0.39937	0.654612		3229.05	3974.05	-0.299341	0.134324	0.310218		Kng2	16	22804604
ENSMUSG00000024953	4350	3998	3466	4467	2855	4666	3184	4376	4311	3347	4438	3365		Prdx5	110.19	123.469	110.584	120.326	89.1945	116.094	79.9991	117.61	100.941	97.5009	108.296	88.2743		Prdx5	3713.77	3796.61	-0.0318463	0.863878	0.999119		3613.07	4228.84	-0.226958	0.0530388	0.194639		3609.63	4145.5	-0.199632	0.213367	0.426473		Prdx5	19	6884065
ENSMUSG00000005779	2863	2485	2445	2899	3199	7111	5094	4639	3973	3766	4550	2970		Psmb4	79.5112	84.1386	85.5253	85.6143	109.572	193.976	140.322	136.692	101.991	120.278	121.728	85.42		Psmb4	3682.8	4988.4	-0.437895	0.047775	0.711633		3583.93	2779.59	0.366654	0.016299	0.0889166		4742.23	2724.82	0.799586	5.42532e-06	5.88254e-05		Psmb4	3	94791404
ENSMUSG00000071650	3786	4009	4047	4142	2794	3463	3645	3011	3903	3293	2982	3785		Ganab	37.6123	48.5565	50.6397	43.7573	34.2337	33.7919	35.9174	31.7375	35.8412	37.6219	28.5384	38.9413		Ganab	3377.92	3261.15	0.0506677	0.748421	0.999119		3287.69	4189.67	-0.349716	0.0303185	0.135552		3096.97	4107.61	-0.40722	0.00229101	0.0122609		Ganab	19	8875435
ENSMUSG00000022383	3419	2935	3883	4726	4938	3282	6333	3757	3436	3720	2644	3717		Ppara	48.2931	50.5424	69.0815	70.9856	86.0232	45.534	88.7266	56.3041	44.8615	60.4266	35.9766	54.3719		Ppara	3297.81	4678.87	-0.50468	0.0603083	0.749099		3210.98	3899.11	-0.280236	0.200397	0.443283		4437.04	3822.41	0.215076	0.34835	0.583097		Ppara	15	85619184
ENSMUSG00000028601	2999	2768	2916	3556	3227	5827	2998	3795	4325	3583	5282	3289		Echdc2	71.0517	79.9514	87.0151	89.5882	94.2922	135.598	70.4512	95.3944	94.715	97.6212	120.551	80.6971		Echdc2	3956.82	3985.38	-0.0103858	0.964477	0.999119		3848.86	3187.99	0.271884	0.0977789	0.287156		3790.8	3125.27	0.278599	0.154734	0.342993		Echdc2	4	108022634
ENSMUSG00000004897	3739	3076	3414	3223	3430	5595	4052	4016	3654	3176	3450	3030		Hdgf	70.5154	70.7256	81.0963	64.6368	79.7814	103.643	75.7978	80.3591	63.6989	68.8824	62.6788	59.1789		Hdgf	3212.86	4297.52	-0.419762	0.00929193	0.367522		3126.79	3508.44	-0.166097	0.181347	0.417966		4084.76	3439.42	0.248264	0.0935053	0.238792		Hdgf	3	87813628
ENSMUSG00000057841	2747	1943	2379	2611	3006	6581	4607	4717	4179	3009	4767	2947		Rpl32	154.56	133.282	168.594	156.22	208.596	363.698	257.108	281.59	217.343	194.697	258.378	171.717		Rpl32	3564.85	4712.07	-0.402561	0.0691059	0.773183		3467.3	2510.94	0.465675	0.0052695	0.0398206		4479.95	2461.35	0.864166	1.71362e-06	2.07907e-05		Rpl32	6	115782466
ENSMUSG00000017760	2697	2346	2415	2791	3054	5180	3986	3676	4495	4044	3908	3372		Ctsa	30.993	32.8679	34.9549	34.1062	43.2843	58.4687	45.4338	44.8199	47.7471	53.4433	43.2623	40.1297		Ctsa	3825.19	3987.91	-0.0602507	0.731559	0.999119		3724	2666.94	0.481625	0.000450618	0.00670477		3790.04	2614.43	0.535931	0.000122608	0.000951229		Ctsa	2	164674793
ENSMUSG00000003464	3255	2978	2495	3474	3823	4998	5934	4282	4931	4031	3929	3345		Pex19	46.2297	51.5652	44.6323	52.4675	66.9657	69.7232	83.5942	64.5252	64.735	65.8388	53.7557	49.1996		Pex19	3915.71	4788.63	-0.290412	0.0971599	0.827386		3812.35	3164.24	0.268746	0.0757183	0.244889		4546.28	3101.82	0.551637	3.62721e-05	0.000321539		Pex19	1	171954322
ENSMUSG00000036371	2778	2369	2356	2739	3166	4748	4214	4732	4365	3734	4051	2902		Serbp1	7.48227	7.77908	7.99255	7.84484	10.517	12.561	11.2578	13.5226	10.8673	11.5658	10.5108	8.09458		Serbp1	3628.84	4242.38	-0.225443	0.204853	0.956478		3532.49	2662.34	0.407981	0.00580149	0.0427777		4031.17	2609.87	0.627377	7.17544e-07	9.36106e-06		Serbp1	6	67215160
ENSMUSG00000037331	3847	3397	2990	3738	3309	3354	3569	3317	4369	4094	3252	2991		Larp1	30.5232	32.8598	29.8805	31.5382	32.3804	26.1385	28.0875	27.9232	32.0423	37.3555	24.856	24.5765		Larp1	3566.64	3447.24	0.0491242	0.799967	0.999119		3473.94	3627.06	-0.0623567	0.722421	0.873072		3273.58	3555.54	-0.119418	0.315169	0.548444		Larp1	11	57899890
ENSMUSG00000021756	3752	2248	2581	3037	3393	2509	3005	2871	3807	2980	3369	2684		Il6st	18.3165	13.3795	15.87	15.7658	20.4288	12.0307	14.5507	14.8705	17.179	16.73	15.8436	13.5693		Il6st	3089.03	3027.88	0.0290803	0.886702	0.999119		3006.51	2992.44	0.00660092	0.965509	0.98698		2874.49	2933.03	-0.029476	0.871568	0.940836		Il6st	13	112600604
ENSMUSG00000026924	3508	3294	2698	3435	3367	3149	3719	3202	4339	3621	2963	2923		Sec16a	20.685	23.68	20.0377	21.5384	24.486	18.2381	21.7511	20.0323	23.6494	24.5541	16.8306	17.8493		Sec16a	3347.24	3422.98	-0.0322309	0.869424	0.999119		3259.91	3360.73	-0.0440167	0.799175	0.912756		3249.74	3294.51	-0.0199156	0.883552	0.947209		Sec16a	2	26299443
ENSMUSG00000005089	5125	4470	5239	5143	1196	702	3316	746	986	1302	1296	7923		Slc1a2	21.1443	22.4838	27.2244	22.5636	6.0857	2.84478	13.5698	3.26552	3.76021	6.17747	5.15084	33.8521		Slc1a2	2821.33	1493.13	0.918011	NA	1		2737.42	5220	-0.931242	NA	1		1412.61	5117.47	-1.85701	0.000328581	0.00227279		Slc1a2	2	102489004
ENSMUSG00000018474	3853	3665	3702	4628	3629	4867	4363	3063	4001	3100	3245	3689		Chd3	24.7267	28.675	29.9235	31.5829	28.7232	30.6789	27.7723	20.8558	23.734	22.8786	20.0611	24.5173		Chd3	3383.41	4018.44	-0.24818	0.157448	0.920704		3292.36	4128.04	-0.326302	0.0145269	0.0819891		3816.93	4046.84	-0.0843213	0.589087	0.781108		Chd3	11	69234099
ENSMUSG00000049339	3694	3333	3247	3854	3329	4772	3276	3203	4147	3464	3584	3914		Retreg2	66.7398	73.415	73.8889	74.0441	74.1789	84.6836	58.7071	61.3985	69.2559	71.9723	62.3776	73.2326		Retreg2	3648.58	3685.24	-0.0144492	0.933797	0.999119		3550.49	3676.5	-0.0503393	0.646115	0.828502		3502.74	3604.12	-0.0411371	0.784688	0.89544		Retreg2	1	75119422
ENSMUSG00000000171	4728	3858	3567	4017	3022	4397	4260	3704	3682	3274	4321	4728		Sdhd	208.106	207.029	197.751	188.018	164.051	190.096	185.984	172.978	149.804	165.724	183.216	215.516		Sdhd	3863.92	3868.08	-0.00164819	0.992171	0.999119		3757.15	4196.08	-0.159435	0.273319	0.528426		3674.27	4113.28	-0.162673	0.148356	0.332888		Sdhd	9	50507657
ENSMUSG00000015083	5522	5045	4556	5296	3168	4381	2593	3118	3758	3151	4753	5658		C8g	200.401	223.217	208.256	204.382	141.797	156.167	93.3396	120.059	126.065	131.508	166.167	212.649		C8g	4175.08	3362.84	0.312158	0.19176	0.948415		4057.91	5313.1	-0.388789	0.0386443	0.159092		3197.22	5208.49	-0.704102	3.5784e-05	0.000318077		C8g	2	25388663
ENSMUSG00000034371	5448	5928	5653	6624	2241	2662	3072	2011	2811	2356	2099	3821		Tkfc	63.9354	84.8154	83.5588	82.6639	32.4358	30.6848	35.7589	25.0397	30.493	31.7965	23.7296	46.4384		Tkfc	2686.8	2521.43	0.0915873	0.696342	0.999119		2613.71	6186.9	-1.24314	1.53776e-08	1.63659e-06		2393.68	6065.59	-1.34132	9.03842e-18	5.19033e-16		Tkfc	19	10565155
ENSMUSG00000064358	3294	3519	2985	3676	2248	4837	1641	4782	3868	2539	7793	3282		mt-Co3	227.652	296.503	259.837	270.156	191.612	328.349	112.49	350.647	247.098	201.795	518.831	234.9		mt-Co3	4145.58	3394.12	0.288553	0.453869	0.999119		4025.91	3516.42	0.19531	0.499658	0.733694		3231.42	3447.37	-0.0932753	0.744038	0.872878		mt-Co3	MT	8607
ENSMUSG00000030834	3855	3980	3657	4364	2799	4102	3182	2099	3597	3032	3566	6000		Abcc6	36.5104	45.9555	43.6241	43.9509	32.6944	38.1592	29.8917	21.092	31.4896	33.0233	32.5347	58.8491		Abcc6	3918.38	3070.19	0.351897	0.19059	0.948337		3809.23	4139.07	-0.11979	0.599591	0.801176		2917.05	4057.79	-0.476098	0.00991205	0.0411486		Abcc6	7	45616979
ENSMUSG00000063457	2639	2200	2521	2748	2870	6683	4242	4119	4083	3160	4917	3191		Rps15	226.967	230.679	273.09	251.323	304.428	564.555	361.87	375.862	324.592	312.543	407.377	284.215		Rps15	3679.64	4457.29	-0.276671	0.229051	0.973536		3578.74	2632.69	0.443079	0.00416327	0.033731		4238.54	2580.87	0.715908	0.00020216	0.00148155		Rps15	10	80128287
ENSMUSG00000018567	3180	2554	3021	2912	2691	5402	3458	3792	3802	3153	3788	3526		Gabarap	93.4395	91.4926	111.805	90.9884	97.5205	155.908	100.783	118.218	103.264	106.543	107.223	107.296		Gabarap	3438.85	3836.68	-0.15806	0.403484	0.999119		3345.62	3042.38	0.137228	0.236093	0.486191		3648.17	2982.52	0.290851	0.0990122	0.249114		Gabarap	11	69881969
ENSMUSG00000035769	3002	2686	3691	3608	3571	5077	4564	2829	3918	3277	4265	4911		Xylb	39.6147	43.2129	61.3477	50.6294	58.1184	65.8057	59.7379	39.6088	47.7908	49.7303	54.2172	67.1137		Xylb	3948.82	4038.63	-0.0324795	0.877414	0.999119		3839.8	3402.81	0.174417	0.353993	0.611748		3835.95	3336.1	0.201569	0.299662	0.532084		Xylb	9	119186447
ENSMUSG00000041891	4661	4243	3845	4164	2391	2237	2848	2671	2650	2708	2256	4239		Lman1	28.627	31.7711	29.7442	27.1956	18.1115	13.495	17.3499	17.4054	15.0445	19.1269	13.3478	26.9623		Lman1	2886.81	2580.91	0.161577	0.511056	0.999119		2808.26	4405.07	-0.649571	0.00410985	0.0334625		2450.22	4318.39	-0.817713	2.39041e-09	4.74255e-08		Lman1	18	66113809
ENSMUSG00000021877	1952	1532	1794	1805	2632	5581	3005	6181	4144	3687	3884	2455		Arf4	29.3549	28.088	33.9806	28.8648	48.8163	82.4372	44.8232	98.6215	57.6042	63.7636	56.2668	38.2338		Arf4	3418.96	4359.8	-0.350763	0.224948	0.970171		3328.81	1844.31	0.851958	5.39165e-06	0.000206969		4148.01	1807.99	1.19814	5.50189e-07	7.32911e-06		Arf4	14	26359229
ENSMUSG00000061740	4825	4567	4940	6430	2651	2969	3534	2310	3581	2202	3087	5335		Cyp2d22	66.88	77.1777	86.2451	94.7765	45.3197	40.4222	48.5874	33.9722	45.8815	35.1007	41.22	76.5824		Cyp2d22	3413.63	2899.52	0.235525	0.369496	0.999119		3317.77	5406.74	-0.704504	0.00513471	0.0391673		2752.39	5300.38	-0.945395	6.70277e-09	1.24058e-07		Cyp2d22	15	82254728
ENSMUSG00000033863	5310	4341	3425	4012	3503	2477	3469	2555	3678	3426	2524	4093		Klf9	59.7534	59.5552	48.5442	48.0087	48.6169	27.3782	38.7196	30.5051	38.2573	44.3358	27.3609	47.6986		Klf9	3335.41	3082.83	0.11368	0.650152	0.999119		3246.82	4424.14	-0.446502	0.027599	0.127169		2925.4	4336.71	-0.568214	0.00318874	0.0162187		Klf9	19	23118590
ENSMUSG00000063683	3372	2688	3215	3965	3443	4593	1850	3732	3686	3208	4519	3544		Glyat	38.2229	37.1473	45.9014	47.7937	48.134	51.138	20.8002	44.8839	38.6213	41.8187	49.3459	41.6031		Glyat	3600.86	3472.79	0.0523105	0.847732	0.999119		3502.12	3438.9	0.0263045	0.858621	0.93955		3303.81	3371.09	-0.0291628	0.905055	0.956735		Glyat	19	12610672
ENSMUSG00000019368	5469	5098	6492	4953	1917	1655	3162	1520	2838	2519	1333	3883		Sec14l4	84.9807	96.5771	127.057	81.8412	36.7378	25.2593	48.7341	25.0593	40.7624	45.0132	19.9533	62.485		Sec14l4	2576.61	2087.84	0.303414	0.371456	0.999119		2508.02	5792.05	-1.20756	9.82592e-05	0.00215898		1979.66	5678.8	-1.52026	4.03623e-11	1.04409e-09		Sec14l4	11	3981462
ENSMUSG00000032602	3519	2960	3109	3927	3809	5957	6102	3970	4977	3798	4431	3864		Slc25a20	39.3622	40.3658	43.8016	46.7102	52.5472	65.4484	67.7004	47.1155	51.4591	48.8556	47.7457	44.7603		Slc25a20	4105.07	4968.8	-0.275566	0.112574	0.858486		3994.71	3509.26	0.186949	0.106051	0.302202		4718.62	3440.06	0.456057	0.00297792	0.0152894		Slc25a20	9	108539287
ENSMUSG00000049517	2943	2232	2762	2666	2539	5999	4371	4071	3703	3155	4027	2943		Rps23	125.758	116.279	148.654	121.142	133.809	251.788	185.261	184.569	146.263	155.04	165.768	130.236		Rps23	3329.09	4218.65	-0.341791	0.112793	0.858486		3239.07	2761.81	0.230067	0.104758	0.299788		4010.51	2707.42	0.5671	0.00308021	0.0157485		Rps23	13	91071077
ENSMUSG00000020592	5502	5536	4083	4792	2915	3432	5166	3158	4298	3275	3216	5899		Sdc1	78.2661	96.0089	73.1546	72.4872	51.1412	47.9526	72.8897	47.6627	56.5138	53.5752	44.0699	86.9016		Sdc1	4033.88	3688.08	0.129245	0.609743	0.999119		3923.31	5185.62	-0.402446	0.074495	0.242816		3499.38	5083.62	-0.53864	0.00222704	0.0119741		Sdc1	12	8821323
ENSMUSG00000035325	2855	2608	2709	2974	3016	3644	3893	3727	3661	3366	2555	2454		Sec31a	19.6211	21.8518	23.4496	21.7345	25.5639	24.5984	26.5375	27.1763	23.2569	26.603	16.9154	17.4658		Sec31a	2919.02	3609.44	-0.306396	0.114549	0.860902		2843.4	2907.06	-0.0320063	0.864113	0.942071		3427.99	2849.91	0.26665	0.0188271	0.0694823		Sec31a	5	100509508
ENSMUSG00000032050	4410	3424	3380	4060	2990	2955	3052	3707	3205	2990	2695	3730		Rdx	50.4961	47.7986	48.7467	49.4352	42.225	33.2344	34.6627	45.0355	33.9221	39.3722	29.727	44.2307		Rdx	3061.84	3236.36	-0.0799627	0.68185	0.999119		2979.48	3957.04	-0.409547	0.00799411	0.0544202		3074.06	3878.86	-0.335724	0.0162807	0.061713		Rdx	9	51958473
ENSMUSG00000055053	4667	3736	2650	3861	3757	3448	3907	3647	3999	3445	2223	1481		Nfic	38.1407	37.2237	27.2776	33.5538	37.8678	27.6776	31.6704	31.6227	30.209	32.3772	17.501	12.5343		Nfic	2699.27	3765.3	-0.48019	0.106138	0.843304		2631.67	3843.98	-0.546714	0.0673294	0.227237		3575.14	3767.79	-0.075998	0.631013	0.807508		Nfic	10	81232020
ENSMUSG00000033416	3015	2701	3180	2885	3464	3618	3508	3212	4722	4252	4618	3785		Gucd1	19.9077	21.743	26.4465	20.2567	28.2091	23.4646	22.9748	22.502	28.82	32.2868	29.3738	25.8818		Gucd1	4196.95	3513.37	0.256588	0.0988912	0.827386		4084.75	3084.77	0.405227	0.00601272	0.0438723		3336.84	3024.26	0.14195	0.330722	0.564613		Gucd1	10	75186945
ENSMUSG00000042248	5512	4350	6926	8969	481	616	1876	604	864	601	1045	23140		Cyp2c37	163.738	157.54	259.138	283.318	17.6223	17.9734	55.2753	19.0366	23.724	20.5312	29.9039	711.867		Cyp2c37	6289.3	884.24	2.83035	NA	1		6092.62	6702.84	-0.137719	NA	1		837.352	6570.85	-2.97197	2.37254e-10	5.44655e-09		Cyp2c37	19	39980868
ENSMUSG00000019428	3817	3803	4229	4428	3510	4782	3184	3412	3663	3278	3733	4684		Fkbp8	45.6651	55.469	63.7248	56.3327	51.7902	56.1931	37.7828	43.3096	40.5073	45.0994	43.0222	58.033		Fkbp8	3714.86	3772.15	-0.0220836	0.911495	0.999119		3613.09	4261.92	-0.238214	0.161244	0.389896		3585.54	4178.37	-0.220692	0.190881	0.396167		Fkbp8	8	70980374
ENSMUSG00000025794	2516	2018	2469	2542	2617	6021	4129	4124	3657	2809	3831	2493		Rpl14	82.5711	80.7421	102.058	88.7123	105.925	194.087	134.407	143.598	110.937	106.015	121.116	84.7296		Rpl14	3068.36	4202.77	-0.453961	0.0414128	0.68901		2985.4	2487.55	0.263361	0.0989518	0.289434		3995.95	2438.6	0.712722	0.000164443	0.00123566		Rpl14	9	120400510
ENSMUSG00000031812	3079	2481	3075	3071	2980	4924	4130	3288	3733	3376	3364	3700		Map1lc3b	22.1937	21.8026	27.9173	23.5391	26.492	34.8617	29.5276	25.1457	24.8721	27.9848	23.3587	27.6196		Map1lc3b	3430.16	3842.11	-0.16381	0.326568	0.999119		3338.08	3053.12	0.12874	0.351819	0.609438		3650.56	2993.06	0.286737	0.0602778	0.172372		Map1lc3b	8	122317100
ENSMUSG00000025278	2899	2916	2395	2666	3986	3872	4188	3088	3466	3272	2918	2015		Flnb	17.0773	20.9421	17.7699	16.7002	28.9592	22.4036	24.4701	19.3002	18.8727	22.1658	16.5588	12.2925		Flnb	2825.76	3856.53	-0.448654	0.0479937	0.711633		2752.26	2837.2	-0.0438813	0.829122	0.925975		3661.47	2781.45	0.396555	0.0118766	0.0477553		Flnb	14	14518185
ENSMUSG00000021751	4709	5025	4853	5123	1757	1884	3154	2640	3307	2934	2010	3757		Acox2	68.9032	89.6414	89.4396	79.7124	31.7074	27.0771	45.7753	40.9852	44.728	49.3708	28.3321	56.9308		Acox2	2918.12	2376.42	0.296146	0.256532	0.982445		2840.64	5162.56	-0.861915	0.00011885	0.00251645		2255.08	5061.41	-1.16619	2.71491e-10	6.20343e-09		Acox2	14	14210420
ENSMUSG00000035202	1679	3365	3835	3329	2779	3546	3076	3306	14142	9969	8522	8125		Lars2	8.20394	20.0456	23.6019	17.2972	16.7471	17.0185	14.9079	17.1391	63.873	56.0174	40.1131	41.1141		Lars2	9801.32	3215.84	1.6078	8.0998e-16	4.55344e-12		9545.94	3259.8	1.55024	4.57966e-07	2.79711e-05		3055.45	3196.82	-0.0650594	0.798015	0.9026		Lars2	9	123195992
ENSMUSG00000020089	4357	3852	3602	3897	2080	3244	2928	3392	3949	3637	3860	3431		Ppa1	81.3494	87.6829	84.707	77.3728	47.8971	59.492	54.2246	67.1948	68.1536	78.0925	69.4268	66.3412		Ppa1	3597.02	2925.97	0.297701	0.0704337	0.776382		3500.7	4089.09	-0.224204	0.0475147	0.18149		2780.35	4008.59	-0.527612	0.000180689	0.00134075		Ppa1	10	61484331
ENSMUSG00000026219	3599	3235	2971	3437	2923	2856	3893	3582	3900	3330	2842	2560		Trip12	11.7466	12.8726	12.2135	11.9289	11.7662	9.15586	12.603	12.4042	11.766	12.499	8.93566	8.65298		Trip12	3053.77	3361.49	-0.13852	0.489133	0.999119		2974.03	3444.81	-0.212073	0.202413	0.445869		3190.98	3376.97	-0.0817465	0.554705	0.756845		Trip12	1	84698910
ENSMUSG00000021484	4362	4224	3688	4726	2910	3095	3601	2804	2939	2868	2749	4308		Lman2	29.8418	35.231	31.7789	34.3814	24.5534	20.7975	24.4355	20.3531	18.5855	22.5641	18.117	30.5218		Lman2	3124.53	3146.57	-0.0101823	0.961653	0.999119		3039.27	4422.81	-0.54132	0.00530067	0.0399966		2987.34	4335.75	-0.537474	2.50058e-05	0.000232178		Lman2	13	55491646
ENSMUSG00000044308	4386	3649	3000	4187	3431	2822	4068	3495	3793	3918	2478	2843		Ubr3	24.4518	24.8015	21.0656	24.822	23.5908	15.4529	22.4948	20.673	19.5461	25.1192	13.3081	16.414		Ubr3	3177.38	3522.85	-0.148943	0.534738	0.999119		3095.78	3935.72	-0.346517	0.100481	0.292435		3343.47	3857.89	-0.206681	0.192359	0.397732		Ubr3	2	69727590
ENSMUSG00000040731	3250	2923	2850	3299	2955	4710	4022	3689	4040	3472	3701	2851		Eif4h	31.7232	34.7843	35.0386	34.2426	35.5737	45.157	38.9398	38.2045	36.451	38.9738	34.8005	28.8195		Eif4h	3392.54	3860.98	-0.18673	0.257699	0.982445		3302.37	3207.51	0.0420485	0.758647	0.892337		3668.61	3144.37	0.222717	0.0714029	0.196263		Eif4h	5	134648575
ENSMUSG00000011305	1439	1527	2278	1161	3153	7561	7420	5850	8248	6512	6049	2555		Plin5	37.3596	48.3329	74.4911	32.0527	100.959	192.811	191.075	161.143	197.936	194.427	151.286	68.6956		Plin5	5618.23	5939.44	-0.080263	0.808762	0.999119		5474.37	1706.15	1.68213	2.11517e-06	9.77457e-05		5642.55	1673.06	1.75428	5.2394e-11	1.33071e-09		Plin5	17	56418601
ENSMUSG00000021814	2261	2052	2124	2659	3432	5585	3350	4701	3710	3371	3288	2041		Anxa7	20.4487	22.6258	24.1952	25.5726	38.2817	49.6134	30.0517	45.1095	31.0151	35.0609	28.6464	19.1163		Anxa7	2998.01	4302.95	-0.52137	0.0307609	0.617995		2919.64	2366.78	0.302834	0.14096	0.361517		4091.8	2320.19	0.818562	3.05952e-06	3.53043e-05		Anxa7	14	20505328
ENSMUSG00000031924	4811	3595	3955	4398	3065	2790	3480	2851	3115	2754	2725	6990		Cyb5b	59.5965	54.2933	61.7079	57.9338	46.8268	33.947	42.7586	37.471	35.668	39.2328	32.5181	89.6724		Cyb5b	3786.48	3104.37	0.286569	0.370166	0.999119		3680.09	4347.34	-0.240418	0.435243	0.682744		2946.88	4261.5	-0.532393	0.000117523	0.000913593		Cyb5b	8	107877272
ENSMUSG00000028553	6977	6195	7647	6502	1557	1088	2260	2118	3226	1994	2586	10885		Angptl3	105.597	114.31	145.774	104.645	29.0635	16.1741	33.9272	34.0111	45.1316	34.7061	37.7036	170.61		Angptl3	4529.13	1787.07	1.34165	0.00397823	0.245686		4396.71	7163.63	-0.704259	0.118265	0.325383		1695.4	7023.23	-2.05056	8.82526e-20	6.35354e-18		Angptl3	4	98919191
ENSMUSG00000024425	4115	3489	3773	4180	2527	3848	2890	3600	3226	2613	2880	4656		Ndfip1	35.2178	36.4045	40.6713	38.0417	26.6732	32.3473	24.5329	32.6894	25.5206	25.7176	23.7442	41.2668		Ndfip1	3233.52	3242.39	-0.00400648	0.985833	0.999119		3144.32	4050.09	-0.365208	0.0676992	0.227987		3081.96	3970.35	-0.365306	0.0101693	0.0420183		Ndfip1	18	38543449
ENSMUSG00000022419	4535	3566	3467	4472	3926	2507	2848	2566	3694	3110	2408	3806		Deptor	27.69	26.5453	26.6629	29.0361	29.5647	15.0352	17.2482	16.6232	20.8486	21.8376	14.1636	24.0663		Deptor	3155.03	3069.91	0.0396053	0.881765	0.999119		3071.13	4152.08	-0.435197	0.017153	0.0921414		2914.19	4070.02	-0.482275	0.0195876	0.0718016		Deptor	15	54975713
ENSMUSG00000005625	2135	1931	1674	2127	3408	7380	4896	5569	5095	4565	4755	2205		Psmd4	41.197	45.4267	40.6847	43.6441	81.1046	139.873	93.706	114.014	90.8753	101.3	88.3874	44.0628		Psmd4	4007.47	5301.79	-0.403849	0.152981	0.918634		3902.98	2042.87	0.933957	0.000171749	0.00326455		5041.32	2002.6	1.33205	7.69084e-14	2.85772e-12		Psmd4	3	94940005
ENSMUSG00000056851	2767	2243	2424	2795	3115	4889	4134	3691	3444	2814	3596	2702		Pcbp2	28.8151	28.4775	31.7945	30.9516	40.008	50.0082	42.7012	40.7819	33.1519	33.7003	36.0747	29.1401		Pcbp2	3020.29	3977	-0.397068	0.00938835	0.367522		2938.62	2657.87	0.144933	0.223532	0.471236		3778.82	2605.47	0.536572	1.97655e-05	0.000188161		Pcbp2	15	102378974
ENSMUSG00000000301	4255	3806	4488	4247	2433	2913	3523	2240	2902	2721	3508	5704		Pemt	109.577	119.495	145.573	116.303	77.2751	73.6835	89.9891	61.204	69.0797	80.5836	87.0264	152.123		Pemt	3594.09	2801.79	0.359237	0.178208	0.93659		3492.95	4394.89	-0.331361	0.188063	0.427022		2659.57	4308.65	-0.695878	1.01098e-05	0.000103379		Pemt	11	59861440
ENSMUSG00000022443	2112	2421	1815	2491	2996	4277	4018	3596	4226	3467	3142	2051		Myh9	8.8517	12.3706	9.58117	11.1019	15.4865	17.6069	16.7033	15.9906	16.3718	16.7104	12.6856	8.90214		Myh9	3106.73	3747.56	-0.270607	0.224437	0.970171		3026.22	2305.07	0.392725	0.0877128	0.268878		3560	2259.8	0.655908	4.09936e-06	4.60813e-05		Myh9	15	77644787
ENSMUSG00000020484	3393	2696	2684	2964	2726	3653	3116	4003	3971	2850	3541	2322		Xbp1	56.6021	54.8315	56.3949	52.5796	56.0858	59.8562	51.559	70.8511	61.2326	54.6755	56.9045	40.115		Xbp1	3039.93	3411.56	-0.166342	0.392969	0.999119		2958.71	3046.77	-0.0422441	0.793715	0.910267		3241.99	2986.66	0.118353	0.387309	0.621053		Xbp1	11	5470659
ENSMUSG00000025967	2741	2108	2668	2392	2365	5611	3984	3942	3591	2913	3786	2671		Eef1b2	58.6556	54.9963	71.911	54.4318	62.4181	117.938	84.5627	89.5015	71.0314	71.687	78.0466	59.193		Eef1b2	3115.8	3952.23	-0.343193	0.116936	0.863113		3031.61	2585.78	0.229651	0.138105	0.356762		3757.55	2534.92	0.568113	0.00382673	0.0188991		Eef1b2	1	63215984
ENSMUSG00000075705	5041	4238	4441	4961	3251	4835	3301	2932	3144	2912	3578	5796		Msrb1	217.12	222.539	240.92	227.219	172.695	204.546	141.022	133.986	125.17	144.236	148.456	258.528		Msrb1	3738.4	3614.08	0.0487628	0.853148	0.999119		3633.74	4859.79	-0.419453	0.0695442	0.232364		3435.07	4764.06	-0.471821	0.00305484	0.0156228		Msrb1	17	24955616
ENSMUSG00000021096	3162	2475	2416	3147	3741	4610	4584	3938	3961	3355	3300	3187		Ppm1a	13.3547	12.7441	12.8522	14.1338	19.4867	19.1242	19.2033	17.6466	15.4636	16.2953	13.4264	13.9396		Ppm1a	3333.61	4266.11	-0.355895	0.0100885	0.380165		3244.95	2898.53	0.16264	0.178422	0.413737		4051.81	2841.23	0.511886	1.6561e-06	2.01677e-05		Ppm1a	12	72804229
ENSMUSG00000044788	4212	3842	3581	4090	2283	2769	2588	2041	3113	2598	2513	2606		Fads6	34.3032	38.1475	36.7333	35.421	22.9314	22.1504	20.9059	17.6361	23.4348	24.3324	19.7157	21.9795		Fads6	2615.73	2451.45	0.0935741	0.554953	0.999119		2546.09	4093.93	-0.685282	9.37659e-09	1.09194e-06		2328.38	4013.35	-0.785508	7.10878e-10	1.52136e-08		Fads6	11	115170448
ENSMUSG00000019232	8948	9584	5516	5598	2392	1128	573	722	935	1978	588	2741		Etnppl	58.682	76.6281	45.563	39.0394	19.3472	7.26607	3.72728	5.02376	5.66794	14.9178	3.71475	18.6159		Etnppl	1557.47	1287.75	0.274424	0.694878	0.999119		1516.36	7732.43	-2.35047	9.81176e-08	7.61742e-06		1223.13	7580.52	-2.63194	2.92011e-06	3.39155e-05		Etnppl	3	130411097
ENSMUSG00000057113	1928	1374	1708	1861	2371	5360	3802	4865	4095	3042	3964	1902		Npm1	39.1989	34.0577	43.7385	40.2351	59.4535	107.039	76.6722	104.945	76.9583	71.1256	77.6378	40.0473		Npm1	3113.7	4086.54	-0.392294	0.151978	0.917031		3030.83	1783.27	0.76523	0.000774479	0.0100361		3885.67	1748.06	1.15255	6.56843e-09	1.22097e-07		Npm1	11	33102287
ENSMUSG00000029632	4385	3538	3429	3718	2588	4694	3473	3718	4118	3164	4664	3803		Ndufa4	172.044	169.235	169.452	155.121	125.231	180.894	135.156	154.772	149.345	142.76	176.28	154.523		Ndufa4	3780.89	3626.01	0.0602619	0.730678	0.999119		3676.96	3913.53	-0.089831	0.43533	0.682799		3446.75	3836.33	-0.154312	0.295789	0.527903		Ndufa4	6	11900291
ENSMUSG00000022094	4006	3617	5393	5644	1910	2286	3163	1689	2288	1924	2437	5031		Slc39a14	20.5742	22.6476	34.886	30.8241	12.0983	11.5319	16.1128	9.20353	10.8618	11.3636	12.057	26.7585		Slc39a14	2828.8	2276.03	0.313623	0.32348	0.999119		2748.59	4888.8	-0.830774	0.00863697	0.0576161		2159.69	4792.96	-1.14995	7.35572e-08	1.16255e-06		Slc39a14	14	70540918
ENSMUSG00000001924	3535	3713	2898	3906	2945	3412	3818	3163	3651	3323	2483	2765		Uba1	39.7463	50.8972	41.0407	46.7015	40.8386	37.6814	42.5796	37.7328	37.9449	42.9672	26.8941	32.1957		Uba1	2965.02	3373.45	-0.186285	0.320306	0.999119		2887.8	3657.93	-0.341159	0.0666774	0.22594		3203.21	3585.98	-0.162803	0.209598	0.42152		Uba1	X	20524565
ENSMUSG00000029068	2615	2455	3407	3551	3145	5845	4119	3322	4824	2847	5170	4606		Ccnl2	26.8452	30.7262	44.053	38.7647	39.8194	58.9373	41.9416	36.1832	45.7759	33.611	51.1279	48.9683		Ccnl2	4163.21	4111.52	0.0180223	0.934402	0.999119		4047	3152.1	0.360733	0.0834927	0.260066		3908.1	3090.33	0.338904	0.0959386	0.243446		Ccnl2	4	155896946
ENSMUSG00000016559	3305	2759	2356	2799	2693	4634	3543	4090	4932	4179	4138	2585		H3f3b	60.1732	61.2414	54.0276	54.1908	60.4709	82.8702	63.9825	79.0074	83.0021	87.499	72.5763	48.7403		H3f3b	3817.51	3754.03	0.0241178	0.915024	0.999119		3717.7	2908.61	0.354031	0.0800583	0.253665		3568.29	2851.19	0.323774	0.0285856	0.0969623		H3f3b	11	115912738
ENSMUSG00000029247	4061	3366	3780	4114	2313	3260	2687	2855	3179	2613	2887	3652		Paics	70.0981	70.8352	82.1814	75.5142	49.241	55.2716	46.0044	52.2868	50.7222	51.8695	48.0057	65.2829		Paics	2977.72	2804.89	0.0861941	0.596968	0.999119		2896.57	3988.91	-0.461652	0.00123265	0.0139989		2665.34	3910.37	-0.552865	7.15906e-06	7.58597e-05		Paics	5	77099154
ENSMUSG00000035885	3585	3042	2945	3606	3095	5997	3906	3627	4033	3178	4656	3681		Cox8a	313.807	324.635	324.689	335.653	334.128	515.607	339.129	336.848	326.315	319.909	392.608	333.684		Cox8a	3734.17	4159.05	-0.155532	0.433651	0.999119		3631.63	3421.35	0.0861523	0.446778	0.69083		3954.19	3353.88	0.237681	0.158474	0.348599		Cox8a	19	7192518
ENSMUSG00000022365	2665	2243	2001	2380	2951	4196	3651	3286	3180	3634	3141	2641		Derl1	43.3889	44.5217	41.0334	41.2049	59.2555	67.1008	58.9592	56.7625	47.8567	68.0402	49.2631	44.5292		Derl1	3067.37	3549.57	-0.21084	0.254111	0.980953		2986.88	2409.98	0.30939	0.0679727	0.228688		3372.36	2362.42	0.513552	7.38338e-06	7.79414e-05		Derl1	15	57732898
ENSMUSG00000046027	3571	2839	3371	3633	3031	2638	3798	3233	3422	2500	2902	3372		Stard5	35.4374	34.3478	42.1346	38.3379	37.0968	25.7133	37.384	34.0401	31.3896	28.5306	27.7423	34.6541		Stard5	2934.75	3231.37	-0.138791	0.448045	0.999119		2854.97	3491.12	-0.290119	0.0294232	0.13291		3066.88	3422.36	-0.158295	0.308701	0.540794		Stard5	7	83281167
ENSMUSG00000029020	3370	2867	2305	3492	3989	3984	4827	3677	4464	3755	3656	2499		Mfn2	35.1554	36.463	30.286	38.7372	51.3222	40.8219	49.9457	40.6976	43.0448	45.0476	36.7402	26.9976		Mfn2	3466.41	4184.76	-0.271677	0.193897	0.950541		3375.66	3109.18	0.118531	0.542317	0.763783		3972.56	3047.68	0.382148	0.00747627	0.0326277		Mfn2	4	147958056
ENSMUSG00000031960	3491	3667	2963	3727	2748	3282	3012	2764	3510	3013	2600	2878		Aars	20.3785	26.0973	21.7853	23.1352	19.7842	18.818	17.4396	17.1188	18.9393	20.2265	14.6207	17.3984		Aars	2903.73	2992.38	-0.0434162	0.788281	0.999119		2827.06	3609.74	-0.352649	0.0237854	0.115348		2842.49	3538.8	-0.316107	0.0140999	0.054957		Aars	8	111759776
ENSMUSG00000037487	3245	2845	2697	3453	3192	2343	4202	3239	4222	3496	2610	2363		Ubr5	11.4261	12.2131	11.9611	12.9291	13.8619	8.10337	14.6756	12.1006	13.7415	14.1564	8.8531	8.61671		Ubr5	3068.3	3307.53	-0.108287	0.677683	0.999119		2989.36	3177.95	-0.0883361	0.67055	0.844557		3137.76	3115.29	0.0102628	0.955419	0.978966		Ubr5	15	37967572
ENSMUSG00000004535	3461	2822	2576	3407	2756	3378	3594	4406	3959	3389	2957	2671		Tax1bp1	18.7697	18.6584	17.5958	19.648	18.4337	17.9939	19.3327	25.352	19.8461	21.1362	15.4483	15.0012		Tax1bp1	3136.67	3572.08	-0.18759	0.347688	0.999119		3054.55	3175.26	-0.0560744	0.727032	0.875258		3393.25	3112.52	0.124536	0.39806	0.630842		Tax1bp1	6	52690714
ENSMUSG00000022210	3381	3063	3252	3805	4096	5692	4664	4557	4197	4146	3814	3116		Dhrs4	104.443	115.357	126.53	124.991	156.053	172.707	142.906	149.357	119.842	147.287	113.498	99.6846		Dhrs4	3702.99	4799.19	-0.374204	0.0314235	0.6232		3605.57	3517.63	0.0355533	0.826868	0.924756		4560.18	3448.44	0.403261	0.001457	0.00835952		Dhrs4	14	55716215
ENSMUSG00000022841	3795	3487	3112	3571	2907	4045	3485	3490	3687	3108	2959	3062		Ap2m1	49.909	55.9089	51.5484	49.9399	47.151	52.2513	45.4599	48.6974	44.8203	47.0054	37.4874	41.7031		Ap2m1	3096.5	3513.75	-0.18249	0.204061	0.956478		3014.18	3634.61	-0.270098	0.0299056	0.13436		3338.56	3563.06	-0.0937521	0.406245	0.638692		Ap2m1	16	20354228
ENSMUSG00000041740	3443	3047	2793	3361	3352	3911	3612	3338	3684	3571	3337	3397		Rnf10	24.6893	26.6383	25.2262	25.629	29.6452	27.5468	25.6909	25.3964	24.4189	29.4484	23.0516	25.2269		Rnf10	3392.06	3605.33	-0.088023	0.557365	0.999119		3301.81	3285.74	0.00684701	0.956032	0.982981		3424.66	3220.99	0.088357	0.428818	0.659591		Rnf10	5	115379471
ENSMUSG00000028618	3884	3465	3869	4268	2855	3546	3538	3494	3328	2782	2885	4495		Tmem59	102.358	111.328	128.425	119.607	92.7953	91.7891	92.4821	97.696	81.0698	84.3136	73.2419	122.678		Tmem59	3263.81	3395.67	-0.0571853	0.771417	0.999119		3174.42	4039.18	-0.347567	0.0683326	0.229633		3225.42	3959.77	-0.295807	0.0131685	0.0518338		Tmem59	4	107035596
ENSMUSG00000025579	2550	2409	1985	2416	3696	6233	4195	3471	3616	3967	3190	2293		Gaa	28.8871	33.2708	28.3226	29.104	51.6386	69.3541	47.1362	41.7188	37.864	51.6804	34.8119	26.9007		Gaa	3180.18	4420.35	-0.475173	0.0551261	0.734845		3098.02	2434.07	0.347859	0.0989688	0.289434		4201.76	2386.14	0.816414	2.33579e-06	2.76205e-05		Gaa	11	119158713
ENSMUSG00000003429	2845	1964	2348	2504	2419	5628	3673	3911	3562	2811	3752	2703		Rps11	178.209	149.986	185.249	166.791	186.88	346.269	228.206	259.926	206.242	202.492	226.404	175.344		Rps11	3081.53	3890.41	-0.336387	0.121901	0.868644		2998.03	2504.33	0.259609	0.0590498	0.20918		3699.43	2454.84	0.59182	0.00195525	0.0107339		Rps11	7	44771803
ENSMUSG00000028327	2993	2903	1918	2534	2031	2375	2743	2893	4977	3589	3375	2981		Stra6l	16.951	20.0446	13.6819	15.2611	14.1866	13.2118	15.409	17.384	26.055	23.3755	18.4134	17.4842		Stra6l	3587.78	2538.33	0.499222	0.0101864	0.381764		3493.61	2684.87	0.379856	0.0519051	0.191843		2410.61	2631.93	-0.126725	0.430298	0.660767		Stra6l	4	45848664
ENSMUSG00000026853	2021	1860	1686	2113	5051	8154	7504	4617	4802	4611	4402	3126		Crat	20.3237	22.804	21.3552	22.5958	62.6459	80.5413	74.8494	49.2617	44.6368	53.325	42.6442	32.5553		Crat	4101.13	6344.45	-0.629556	0.00495015	0.269187		3993.49	1996.57	1.00007	1.1215e-08	1.24779e-06		6026.16	1957.24	1.62253	2.86614e-22	2.59836e-20		Crat	2	30290483
ENSMUSG00000005417	2944	2429	2346	3007	2996	4384	3849	3009	4223	3066	5338	2803		Mprip	11.9693	12.0399	12.0135	13.0004	15.0229	17.5071	15.5217	12.9798	15.8704	14.3352	20.9066	11.8019		Mprip	3685.96	3583.39	0.0407537	0.848626	0.999119		3584.56	2780.49	0.366532	0.0522475	0.192788		3404.19	2725.59	0.320794	0.0138673	0.0542124		Mprip	11	59552131
ENSMUSG00000032418	2647	2159	1835	2026	4192	5227	3812	5985	4949	4696	5004	2351		Me1	37.272	37.0633	32.5442	30.3361	72.7996	72.2924	53.2403	89.4142	64.4142	76.0426	67.8765	34.2829		Me1	4104.42	4879.22	-0.24947	0.356368	0.999119		3996.94	2247.36	0.830625	0.000705781	0.00942553		4638.01	2202.99	1.07397	8.11459e-10	1.72236e-08		Me1	9	86463424
ENSMUSG00000024759	3557	2789	2934	3344	2902	2674	3270	3515	3880	3423	3053	3296		Atl3	19.084	18.243	19.8269	19.0785	19.2027	14.0915	17.4017	20.0089	19.2421	21.1199	15.7792	18.3134		Atl3	3304.48	3147.92	0.0700668	0.699457	0.999119		3216.96	3276.46	-0.0266014	0.840691	0.931506		2989.02	3211.8	-0.10389	0.46496	0.68968		Atl3	19	7471405
ENSMUSG00000026554	3388	3248	3219	3778	3057	3482	3356	3126	4149	3229	3328	3218		Dcaf8	14.1253	16.5094	16.9038	16.7497	15.7191	14.2592	13.8783	13.8279	15.9894	15.4818	13.3663	13.8943		Dcaf8	3354.49	3303.71	0.022101	0.875029	0.999119		3265.04	3554.97	-0.122656	0.335148	0.593268		3137.93	3485.09	-0.151384	0.206866	0.41839		Dcaf8	1	171975651
ENSMUSG00000033295	3919	3913	2518	3705	2900	2918	1880	2549	2768	2979	2346	2355		Ptprf	23.212	28.2559	18.7846	23.3355	21.1843	16.976	11.0447	16.0185	15.1544	20.2912	13.3856	14.4452		Ptprf	2544.11	2628.98	-0.047289	0.842324	0.999119		2477.58	3643.73	-0.556704	0.00424858	0.0342001		2498.69	3571.86	-0.515751	0.012044	0.0482516		Ptprf	4	118065410
ENSMUSG00000039100	4543	4033	4060	5078	2803	2097	3491	2509	2896	2564	2331	3941		Marchf6	26.8317	29.0399	30.2023	31.8926	20.4177	12.1651	20.451	15.7224	15.8103	17.415	13.2624	24.105		Marchf6	2845.36	2781.34	0.0328729	0.895781	0.999119		2768.01	4605.23	-0.734499	0.00020837	0.00375237		2638.67	4514.51	-0.774899	1.5361e-05	0.000150626		Marchf6	15	31456037
ENSMUSG00000060938	2678	2109	2630	2612	2440	5512	3769	3656	3362	3017	4107	3148		Rpl26	100.486	96.4796	124.297	104.222	112.919	203.15	140.276	145.551	116.608	130.188	148.455	122.329		Rpl26	3285.09	3827.63	-0.220662	0.29636	0.992642		3195.34	2614.41	0.289604	0.0429886	0.170085		3639.2	2562.96	0.506058	0.00716994	0.031597		Rpl26	11	68792409
ENSMUSG00000025199	3298	2651	2776	3286	2979	3410	3485	4056	4287	3459	3184	3095		Chuk	35.128	34.425	37.2418	37.2187	39.1338	35.6753	36.8183	45.8367	42.2076	42.3694	32.6699	34.1397		Chuk	3384.52	3530.59	-0.0609561	0.724313	0.999119		3295.24	3117.74	0.0798037	0.572703	0.785144		3353.75	3056.23	0.13395	0.295501	0.527629		Chuk	19	44061774
ENSMUSG00000054619	4782	4022	4077	5231	2944	2597	1693	2242	2981	2363	3212	4874		Mettl7a1	99.8474	102.384	107.22	116.146	75.813	53.2611	35.0625	49.6679	57.5339	56.7401	64.6064	105.392		Mettl7a1	3241.06	2444.79	0.406922	0.155729	0.920704		3150.15	4700	-0.577244	0.00833754	0.0562539		2323.29	4607.28	-0.988075	2.15227e-06	2.5683e-05		Mettl7a1	15	100202021
ENSMUSG00000051223	2936	2363	2319	2743	2416	3325	3224	3941	4108	3233	3081	2767		Bzw1	39.445	38.7045	39.2415	39.188	40.0324	43.8772	42.9625	56.1766	51.0154	49.9507	39.875	38.4983		Bzw1	3178.82	3253.57	-0.0335963	0.857672	0.999119		3095	2687.55	0.203573	0.158171	0.385236		3091.25	2634.51	0.230711	0.101537	0.253738		Bzw1	1	58432057
ENSMUSG00000025016	3782	2912	2940	3437	2409	2702	2793	3746	3060	2843	2449	2712		Tm9sf3	25.3114	23.76	24.7828	24.4604	19.8843	17.7619	18.5406	26.5996	18.93	21.8811	15.789	18.7966		Tm9sf3	2682.6	2954.42	-0.139306	0.47757	0.999119		2611.64	3387.66	-0.375608	0.00635196	0.0457739		2806.7	3320.75	-0.242726	0.119081	0.285347		Tm9sf3	19	41199283
ENSMUSG00000025982	3075	2643	3339	3641	2651	3183	3827	3380	3433	2835	3082	3454		Sf3b1	14.6538	15.3555	20.0415	18.4508	15.5809	14.8988	18.0893	17.0897	15.1221	15.5366	14.1485	17.046		Sf3b1	3090.54	3290.57	-0.0905623	0.536362	0.999119		3006.94	3313.86	-0.140158	0.34864	0.606759		3124.37	3248.72	-0.0561414	0.702511	0.852058		Sf3b1	1	55024328
ENSMUSG00000020267	3299	2495	2875	2745	2661	5460	3581	3222	3508	2909	3490	2969		Hint1	204.989	189.008	225.006	181.377	203.925	333.236	220.704	212.416	201.485	207.87	208.904	191.053		Hint1	3101.75	3725.89	-0.264638	0.182008	0.938419		3017.99	2970.19	0.0231081	0.846067	0.933908		3542.41	2911.66	0.28308	0.119293	0.285678		Hint1	11	54757209
ENSMUSG00000025362	2305	2030	2401	2496	2765	5666	3872	4321	3678	3000	4123	2712		Rps26	80.8887	86.851	106.125	93.1435	119.672	195.301	134.776	160.884	119.306	121.07	139.381	98.5604		Rps26	3246.33	4152.63	-0.355295	0.0863072	0.806375		3158.3	2411.03	0.38969	0.0140162	0.0800488		3948.24	2363.66	0.740448	3.15451e-05	0.000284924		Rps26	10	128460403
ENSMUSG00000039886	1763	1881	1617	1994	3368	6855	5466	5135	4801	3786	4168	1885		Tmem120a	55.2167	71.8239	63.7877	66.4101	130.098	210.881	169.803	170.636	138.99	136.364	125.753	61.14		Tmem120a	3515.62	5192.78	-0.562773	0.0424972	0.69292		3423.76	1893.49	0.854602	0.000960583	0.0117093		4935.38	1856.31	1.41102	8.65881e-17	4.52152e-15		Tmem120a	5	135764339
ENSMUSG00000025993	3937	2588	2499	3150	2945	2164	2369	5535	5921	3065	4594	2894		Slc40a1	23.7021	18.9954	18.9495	20.1662	21.8668	12.7965	14.1464	35.3551	32.9497	21.2203	26.6431	18.0433		Slc40a1	3910.59	3340.45	0.227452	0.493518	0.999119		3805.37	3134.66	0.279755	0.18433	0.422612		3174.18	3072.44	0.0468531	0.863929	0.936892		Slc40a1	1	45947228
ENSMUSG00000001440	2671	2300	1840	2303	3102	3978	3458	4634	5082	4017	3379	1579		Kpnb1	21.961	23.0552	19.0549	20.1356	31.4557	32.1259	28.2009	40.4248	38.6232	37.9822	26.7633	13.4449		Kpnb1	3384.1	3839.59	-0.182184	0.55463	0.999119		3298.1	2361.86	0.481686	0.108633	0.307502		3648.67	2315.22	0.65615	1.43809e-05	0.000141796		Kpnb1	11	97050540
ENSMUSG00000037706	3265	2985	2762	3571	2817	3715	3623	3578	4113	3080	3757	4293		Cd81	61.4477	68.4903	65.4719	71.4667	65.3865	68.674	67.6316	71.4457	71.551	66.6611	68.114	83.6719		Cd81	3668.88	3465.37	0.0823125	0.562366	0.999119		3568.63	3269.61	0.126303	0.311916	0.569947		3291.84	3205.19	0.0385789	0.726966	0.86391		Cd81	7	142606476
ENSMUSG00000004071	4365	3635	4791	4031	2001	2007	3739	1936	3747	2396	2142	3406		Cdip1	23.4307	23.7885	32.3919	23.0094	13.2473	10.5818	19.9074	11.026	18.5917	14.7906	11.0763	18.934		Cdip1	2811.42	2437.28	0.206001	0.436909	0.999119		2736.12	4407.18	-0.687638	0.00133667	0.0148623		2311.29	4320.74	-0.902428	2.43056e-05	0.000226536		Cdip1	16	4568212
ENSMUSG00000022437	2298	2092	1841	2169	3407	6863	5050	5217	4712	3595	4314	1791		Samm50	18.9922	21.0789	19.1641	19.0623	34.7277	55.7122	41.3976	45.7466	35.9969	34.1683	34.3462	15.3291		Samm50	3454.12	5128.18	-0.570156	0.0441283	0.696188		3363.31	2184.47	0.622634	0.0165177	0.0895641		4874.91	2141.44	1.18698	2.22308e-13	7.92939e-12		Samm50	15	84076442
ENSMUSG00000073834	11831	6818	6561	7857	1866	413	93	4970	8430	3038	1727	199		Mup11	406.752	285.777	284.11	287.247	79.1222	13.9466	3.17139	181.291	267.899	120.114	57.197	7.08528		Mup11	3132.93	1930.14	0.698824	0.584837	0.999119		3058.07	8481.6	-1.47171	0.0947872	0.282213		1836.26	8312.7	-2.17858	0.0335527	0.110385		Mup11	4	60614465
ENSMUSG00000004221	2169	1842	2281	2167	2907	3609	2416	4568	5949	4118	4197	1669		Ikbkg	14.4912	15.0036	19.1945	15.3955	23.9534	23.6833	16.0103	32.3804	36.7386	31.6395	27.0119	11.5477		Ikbkg	3812.66	3431.87	0.151839	0.652727	0.999119		3714.53	2211.34	0.748322	0.0160778	0.088289		3262.91	2167.91	0.589907	0.004262	0.020701		Ikbkg	X	73436896
ENSMUSG00000020386	3403	2696	3198	3016	2990	5576	4869	4642	3799	2991	3571	4359		Sar1b	146.921	141.907	173.903	138.466	159.21	236.458	208.506	212.637	151.609	148.503	148.519	194.896		Sar1b	3548.9	4516.21	-0.347867	0.0628848	0.757613		3451.7	3210.66	0.10453	0.486369	0.722993		4291.5	3147.48	0.447544	0.00441422	0.021301		Sar1b	11	51654514
ENSMUSG00000068874	4601	4523	4552	5180	1839	2489	2945	1917	2812	2120	2303	7413		Selenbp1	109.677	131.448	136.671	131.306	54.0661	58.2775	69.632	48.4842	61.9605	58.1166	52.8849	183.002		Selenbp1	3553.15	2308.52	0.622085	0.095532	0.826787		3451.6	4923.56	-0.512435	0.16412	0.393851		2191.57	4826.87	-1.13885	2.50362e-14	9.76612e-13		Selenbp1	3	94840367
ENSMUSG00000013858	2357	2535	2272	2638	3548	6609	3907	3656	3876	3300	3680	2682		Tmem259	27.3879	35.9119	33.2519	32.596	50.8465	75.4303	45.0299	45.0732	41.631	44.0973	41.1926	32.2741		Tmem259	3262.91	4442.94	-0.445422	0.0425741	0.69292		3175.97	2562.2	0.30994	0.0479314	0.18245		4224.71	2511.94	0.750229	8.18565e-05	0.000664008		Tmem259	10	79810782
ENSMUSG00000041168	2381	2694	2721	2996	2476	3668	3190	2731	2989	2853	2625	3372		Lonp1	29.4948	40.686	42.4544	39.4656	37.8281	44.6299	39.1954	35.8939	34.2252	40.6431	31.3247	43.2582		Lonp1	2872.59	3036.05	-0.0800488	0.638713	0.999119		2795.42	2830.16	-0.0177745	0.919706	0.96704		2884.45	2774.76	0.0562596	0.713229	0.857476		Lonp1	17	56921297
ENSMUSG00000027828	3673	2905	2940	3347	1762	2247	2639	2527	2291	1896	1846	3325		Ssr3	47.7025	45.9968	48.0924	46.2239	28.2231	28.6638	33.9952	34.8208	27.503	28.3177	23.0953	44.7206		Ssr3	2266.13	2311.56	-0.0287344	0.901451	0.999119		2203.99	3338.36	-0.599093	0.00453558	0.0359309		2195.1	3272.47	-0.575939	3.73436e-06	4.23674e-05		Ssr3	3	65287076
ENSMUSG00000045636	3431	2992	3363	3644	3140	2326	3285	2996	3848	3092	3088	3699		Mtus1	18.4464	19.6116	22.7733	20.8334	20.8208	12.2832	17.518	17.0901	19.1232	19.1174	15.9934	20.5954		Mtus1	3313.93	3008.81	0.139506	0.489024	0.999119		3224.87	3501.96	-0.118883	0.381014	0.6383		2855.71	3433.09	-0.265821	0.122247	0.290514		Mtus1	8	41443951
ENSMUSG00000030738	2308	2264	2263	2456	2506	3620	3468	3322	3352	2895	2547	2187		Eif3c	35.618	42.5963	43.9873	40.3044	47.6972	54.8723	53.0849	54.3934	47.8159	51.3785	37.8648	34.9525		Eif3c	2654.41	3249.72	-0.292071	0.104402	0.840449		2584.99	2427.59	0.0906646	0.599787	0.801245		3087.15	2379.94	0.375773	0.00246206	0.0130303		Eif3c	7	126145627
ENSMUSG00000052392	1357	1096	3134	3584	5824	6241	6718	3628	3808	3180	4333	6633		Acot4	11.0169	10.848	32.0469	30.9412	58.3147	49.7672	54.0975	31.2506	28.5765	29.6896	33.8875	55.7679		Acot4	4337.42	5688.74	-0.391261	0.159373	0.924376		4215.48	2408.35	0.807698	0.0376357	0.156305		5400.27	2361.21	1.19356	0.000350531	0.002411		Acot4	12	84085153
ENSMUSG00000021910	3935	3653	3192	3735	2762	3534	3466	2165	3789	2415	3640	3686		Nisch	16.1548	18.2839	16.5055	16.3056	13.9849	14.2506	14.1138	9.43033	14.3786	11.4018	14.3956	15.6714		Nisch	3239.08	3011.04	0.105397	0.594739	0.999119		3149.62	3777.01	-0.261845	0.0543269	0.197746		2859.32	3702.65	-0.372837	0.0190385	0.0701661		Nisch	14	30892887
ENSMUSG00000025809	3431	3033	2667	3300	2792	2890	3481	3568	3226	3009	2444	3022		Itgb1	45.5532	49.0944	44.5995	46.5911	45.7185	37.6883	45.8417	50.2615	39.591	45.943	31.2588	41.5516		Itgb1	2839.74	3229.39	-0.185574	0.311141	0.999119		2764.67	3227.59	-0.223547	0.141725	0.362462		3066.48	3163.95	-0.0452301	0.727401	0.863952		Itgb1	8	129412135
ENSMUSG00000068039	3278	2648	2619	3093	2865	4205	3740	3849	2883	2811	2653	2832		Tcp1	35.3106	34.7757	35.5337	35.4297	38.0627	44.4911	39.9601	43.9903	28.7062	34.8222	27.53	31.5926		Tcp1	2711.31	3690.34	-0.445013	0.00309336	0.207022		2638.92	3019.47	-0.194659	0.10981	0.309756		3506.34	2959.88	0.244541	0.0292907	0.0988064		Tcp1	17	13134588
ENSMUSG00000060703	4721	3843	4446	4411	2500	3734	3033	2624	2506	2007	2353	4618		Cd302	188.921	187.49	224.091	187.704	123.386	146.768	120.386	111.41	92.6961	92.3618	90.7069	191.38		Cd302	2778.57	2994.08	-0.10782	0.691704	0.999119		2700.66	4541.37	-0.749809	0.00402038	0.0329122		2844.94	4452.01	-0.645893	2.64509e-06	3.096e-05		Cd302	2	60082337
ENSMUSG00000066071	2624	2481	2493	3481	5340	4209	750	6016	5514	4087	3852	28		Cyp4a12a	58.7022	67.6673	70.246	82.8105	147.336	92.4869	16.6422	142.794	114.023	105.146	83.0136	0.6487		Cyp4a12a	3225.35	4261.23	-0.401808	0.732863	0.999119		3145.18	2879.7	0.127221	0.904534	0.960336		4054.69	2822.98	0.522336	0.391718	0.624718		Cyp4a12a	4	115156243
ENSMUSG00000027002	2906	2375	2272	2735	2750	2971	3242	3633	3253	3312	2394	2243		Nckap1	31.7196	31.6052	31.2356	31.7454	37.0206	31.8527	35.0998	42.0737	32.821	41.574	25.1727	25.3547		Nckap1	2725.54	3195.64	-0.229655	0.283677	0.989983		2655.25	2668.4	-0.00732862	0.969676	0.988118		3035.12	2615.73	0.214407	0.091542	0.235316		Nckap1	2	80330856
ENSMUSG00000049470	3185	2363	2057	2604	3243	2299	3086	3175	3824	3752	2409	1891		Aff4	12.8307	11.6056	10.4372	11.1551	16.1127	9.09687	12.331	13.5706	14.2395	17.3822	9.34871	7.88914		Aff4	2888.57	3031.07	-0.0694396	0.808367	0.999119		2815.65	2635.34	0.095322	0.709986	0.866245		2877.27	2583.14	0.155224	0.389213	0.622607		Aff4	11	53241660
ENSMUSG00000034171	3246	3020	3043	3287	2716	3672	3609	2966	3718	3236	3133	3670		Faah	22.4507	25.4653	26.5089	24.1753	23.168	24.9456	24.7586	21.7653	23.7698	25.7388	20.8744	26.2871		Faah	3328.01	3266.9	0.0265873	0.856226	0.999119		3238.76	3286.72	-0.021195	0.869708	0.943682		3102.91	3222.13	-0.0541152	0.642931	0.815128		Faah	4	115824342
ENSMUSG00000003526	5301	5279	5200	5793	1602	1668	2512	1501	2961	1807	2304	5896		Prodh	36.8379	44.725	45.5144	42.8086	13.7302	11.3853	17.3147	11.067	19.02	14.4409	15.4238	42.4317		Prodh	3127.07	1838.81	0.766036	0.0246824	0.583463		3038.2	5635.84	-0.891388	0.0058111	0.0428305		1744.63	5525.2	-1.66299	6.69714e-23	6.55717e-21		Prodh	16	17878221
ENSMUSG00000018501	2647	2117	2239	2820	3647	2599	3594	2704	3937	3338	3003	2718		Ncor1	11.1953	10.916	11.9274	12.683	19.0237	10.7969	15.0771	12.1339	15.3915	16.2356	12.2352	11.9049		Ncor1	3139.99	3221.24	-0.0367298	0.871373	0.999119		3057.52	2547.28	0.26328	0.0923748	0.277677		3056.85	2497	0.291599	0.111079	0.271012		Ncor1	11	62207252
ENSMUSG00000030087	4023	4084	5612	4984	1996	2853	2369	852	1887	2085	1414	6199		Klf15	78.1006	96.6612	137.224	102.89	47.7907	54.4023	45.6172	17.5492	33.8619	46.549	26.444	124.63		Klf15	2837.01	2032.61	0.480994	0.294623	0.992642		2756.9	4925.25	-0.837165	0.0468297	0.179706		1930.48	4829.04	-1.3227	4.08293e-06	4.5923e-05		Klf15	6	90439558
ENSMUSG00000038615	2470	2172	2914	3371	3691	4168	4178	3011	4135	3742	3753	4810		Nfe2l1	24.597	26.3698	36.5497	35.6973	45.3324	40.7685	41.2679	31.8133	38.0624	42.8537	36.0028	49.6051		Nfe2l1	3981.46	3816.63	0.0609977	0.740729	0.999119		3873.68	2852.23	0.441637	0.0202792	0.102946		3624.25	2796.19	0.374264	0.0363723	0.117357		Nfe2l1	11	96708240
ENSMUSG00000024827	5901	6570	3683	4106	962	386	2397	2328	5163	4257	2199	3364		Gldc	52.493	71.253	41.2654	38.8406	10.5543	3.37267	21.1496	21.9721	42.4534	43.5491	18.844	30.9904		Gldc	3635.73	1533.76	1.24515	0.00711416	0.327815		3543.3	5284.08	-0.576591	0.0525613	0.193526		1453.73	5180.29	-1.83325	0.0015152	0.00863775		Gldc	19	30075847
ENSMUSG00000034450	5343	4854	5155	6274	868	678	1087	1079	2039	1279	1608	8564		Gulo	127.928	141.691	155.46	159.741	25.6317	15.9449	25.8148	27.4103	45.1265	35.2168	37.0884	212.35		Gulo	3276.11	946.04	1.79203	NA	1		3179.35	5631.31	-0.82474	NA	1		897.864	5520.5	-2.62058	7.87118e-47	3.35073e-44		Gulo	14	66224235
ENSMUSG00000046330	2578	2156	2310	2549	2273	5771	3685	4033	3733	2935	3889	3012		Rpl37a	99.0668	101.008	111.806	104.161	107.727	217.825	140.456	164.432	132.598	129.704	143.965	119.866		Rpl37a	3260.66	3914.51	-0.26379	0.246182	0.977918		3172.14	2496.31	0.345852	0.00209056	0.0208673		3722.73	2447.15	0.605472	0.00247905	0.013099		Rpl37a	1	72750449
ENSMUSG00000005069	3080	3120	2542	3111	3627	4040	3954	3968	3729	3564	3519	2913		Pex5	42.3242	52.2702	43.9969	45.4599	61.4701	54.5293	53.8931	57.8525	47.3658	56.3216	46.5832	41.4547		Pex5	3322.77	3957.62	-0.252271	0.106988	0.843947		3234.69	3088.07	0.0668626	0.651287	0.832174		3759.1	3027.35	0.312327	0.0113789	0.0460383		Pex5	6	124373775
ENSMUSG00000027406	3294	2956	2758	3472	2735	3939	3644	3566	3741	2906	3369	3729		Idh3b	52.1564	57.0625	55.0031	58.4595	53.4097	61.2606	57.2297	59.9071	54.7528	52.9151	51.3876	61.1466		Idh3b	3311.39	3495.36	-0.0781014	0.567308	0.999119		3221.42	3242.76	-0.00950312	0.931152	0.971473		3320.73	3178.86	0.0631635	0.572623	0.769194		Idh3b	2	130121229
ENSMUSG00000005683	2031	1615	1331	1652	2504	3668	4001	4579	4335	3256	3378	2290		Cs	19.0424	18.4606	15.718	16.4707	28.9551	33.7794	37.2082	45.5507	37.5695	35.1071	30.5101	22.2353		Cs	3185.94	3705.93	-0.218162	0.334356	0.999119		3102.23	1714.33	0.855575	9.67987e-06	0.000331545		3520.37	1680.42	1.06689	1.11388e-10	2.6922e-09		Cs	10	128173603
ENSMUSG00000028517	3698	2635	2611	3556	3363	2976	4245	3118	2749	2064	2881	3631		Plpp3	63.4281	55.1007	56.4067	64.8586	71.141	50.137	72.2189	56.7419	43.5837	40.7121	47.6026	64.4966		Plpp3	2726.12	3485.04	-0.354245	0.100229	0.828971		2650.26	3224.43	-0.282979	0.109204	0.308718		3307.26	3160.54	0.0652265	0.675679	0.835616		Plpp3	4	105014544
ENSMUSG00000030313	3093	2633	2975	3401	3014	2636	3157	3081	3338	2891	2954	3434		Dennd5b	9.26876	9.61955	11.2289	10.8378	11.1395	7.75887	9.38372	9.79595	9.24619	9.96298	8.52757	10.6571		Dennd5b	3050.65	3035.11	0.00749014	0.965441	0.999119		2968.41	3150.98	-0.086147	0.515575	0.74572		2881.65	3088.95	-0.100391	0.498774	0.71511		Dennd5b	6	148889569
ENSMUSG00000079012	5232	4569	8258	6218	417	1061	2561	422	1260	720	1072	7256		Serpina3m	164.913	175.579	327.848	208.416	16.2108	32.8485	80.0676	14.1128	36.7108	26.0988	32.5504	236.854		Serpina3m	2506.47	1085.58	1.20711	NA	1		2431.08	6410.27	-1.39879	NA	1		1027.93	6285.18	-2.61204	1.69824e-05	0.000164792		Serpina3m	12	104304745
ENSMUSG00000005312	3076	2708	2524	3165	2949	3035	3266	3434	3805	3651	2977	2671		Ubqln1	37.8274	40.6004	39.0947	41.389	44.7274	36.6598	39.8377	44.8057	43.2523	51.6334	35.2672	34.0165		Ubqln1	3179.2	3224.44	-0.0204077	0.915084	0.999119		3096.38	2979.62	0.0553065	0.746043	0.885853		3062.29	2920.88	0.06803	0.576335	0.772029		Ubqln1	13	58323970
ENSMUSG00000017221	2593	2323	2012	2457	3131	5703	4135	3488	3525	3631	3430	2398		Psmd3	28.2861	30.8945	27.6444	28.5014	42.1242	61.1061	44.7409	40.3701	35.5438	45.5508	36.0443	27.0904		Psmd3	3149.07	4120.22	-0.387943	0.0778306	0.78741		3066.43	2437.79	0.330864	0.064796	0.221976		3916.19	2389.74	0.712746	7.58816e-06	7.98449e-05		Psmd3	11	98573380
ENSMUSG00000029669	3827	2535	2984	3386	2511	3064	2897	3177	3088	2545	2836	3865		Tspan12	62.6273	50.5761	61.5053	58.9228	50.6793	49.2499	47.0232	55.1614	46.7108	47.8952	44.7079	65.5014		Tspan12	2979.76	2949.18	0.0148737	0.933452	0.999119		2898.16	3292.59	-0.184187	0.27179	0.526812		2801.72	3227.42	-0.204234	0.108808	0.266968		Tspan12	6	21771394
ENSMUSG00000037916	3324	3109	2867	3403	2669	4531	3542	3604	3900	3171	3779	3154		Ndufv1	68.3769	77.9707	74.2823	74.4392	67.7136	91.549	72.2696	78.6586	74.1563	75.0143	74.8856	67.1902		Ndufv1	3371.73	3599.34	-0.0943744	0.542723	0.999119		3280.87	3307.26	-0.011448	0.913051	0.964123		3420.85	3242.18	0.0776308	0.569377	0.767241		Ndufv1	19	4057384
ENSMUSG00000020612	3404	2714	2497	3028	2504	3387	3648	3453	3484	2795	2748	2864		Prkar1a	42.6844	41.4908	39.4373	40.3763	38.7251	41.7164	45.3726	45.9398	40.3825	40.3052	33.1948	37.1919		Prkar1a	2868.84	3270.8	-0.189317	0.200189	0.954536		2792.39	3015.93	-0.111284	0.348017	0.606399		3106.47	2956.35	0.0715391	0.534133	0.742257		Prkar1a	11	109540231
ENSMUSG00000074264	4123	3853	3637	3670	2230	2892	3168	2729	4163	2958	3157	3814		Amy1	64.828	73.8601	72.028	61.3629	43.2447	44.6641	49.4075	45.5266	60.5048	53.4868	47.8185	62.1049		Amy1	3390.66	2776.85	0.288068	0.0585803	0.744504		3299.19	3989.58	-0.273994	0.0498573	0.18693		2637.02	3911.19	-0.568421	2.22837e-06	2.65265e-05		Amy1	3	113349359
ENSMUSG00000022235	4473	3556	3496	4583	2501	4360	3758	2843	3296	2856	3808	4335		Cmbl	170.198	164.96	167.546	185.437	117.367	162.949	141.831	114.774	115.925	124.972	139.58	170.82		Cmbl	3449.82	3368.07	0.0344699	0.862168	0.999119		3354.3	4170.52	-0.314279	0.0405513	0.163705		3200	4088.11	-0.353203	0.017353	0.0649848		Cmbl	15	31565535
ENSMUSG00000047492	1900	1791	979	1634	4573	3497	4502	5542	5287	5780	6952	2318		Inhbe	19.3548	22.2429	12.561	17.7002	57.4532	34.9898	45.4882	59.8982	49.7827	67.7114	68.2208	24.4536		Inhbe	4915.5	4639.63	0.0833568	0.794057	0.999119		4785.76	1627	1.55646	9.15594e-07	4.96696e-05		4405.34	1594.81	1.46565	1.08881e-11	3.07664e-10		Inhbe	10	127184726
ENSMUSG00000005534	3945	3438	3553	4143	2878	2157	3273	2232	2974	2542	2651	3480		Insr	15.5502	16.5217	17.6397	17.3658	13.9913	8.35121	12.7965	9.33459	10.8359	11.5229	10.0663	14.2057		Insr	2816.6	2695.37	0.0635784	0.775271	0.999119		2740.07	3923.61	-0.518025	0.000366694	0.00572689		2557.34	3846.35	-0.589029	0.000980457	0.0059761		Insr	8	3172061
ENSMUSG00000025544	3030	2471	2872	3199	2559	3049	3251	3332	3217	2870	2446	3172		Tm9sf2	52.8404	52.5361	63.0836	59.3237	55.0392	52.2266	56.234	61.6511	51.8572	57.5578	41.0915	57.2865		Tm9sf2	2837.04	3083.24	-0.120167	0.476795	0.999119		2761.54	3011.58	-0.125145	0.426928	0.675749		2928.39	2952.26	-0.0116433	0.925701	0.965646		Tm9sf2	14	122344450
ENSMUSG00000026672	2502	2368	2326	2896	3142	4718	4887	3667	3897	3022	4012	3027		Optn	36.1221	41.6802	42.2965	44.4606	55.9462	66.9044	69.9821	56.1707	52.0057	50.1741	55.7981	45.2579		Optn	3352.54	4117.8	-0.296687	0.060111	0.749099		3261.64	2627.89	0.311861	0.0148432	0.0833027		3910.69	2576.19	0.602437	9.64043e-06	9.89277e-05		Optn	2	5025453
ENSMUSG00000024070	5606	4445	3798	5135	1879	1715	2054	1550	2111	2245	2748	4713		Prkd3	27.5711	26.6523	23.5269	26.8555	11.3974	8.28469	10.0198	8.08808	9.59674	12.6975	13.0194	24.0046		Prkd3	2871.08	1835.14	0.645754	0.0234535	0.576527		2790.2	4905.35	-0.814054	0.00212233	0.0210733		1742.03	4808.29	-1.46516	8.61487e-23	8.31017e-21		Prkd3	17	79256834
ENSMUSG00000036391	3001	2391	2520	2775	2930	3164	3642	4197	3699	3038	2781	3310		Sec24a	15.2208	14.7847	16.0983	14.9667	18.3281	15.7623	18.3219	22.5851	17.3416	17.7198	13.5877	17.3858		Sec24a	3100.07	3531.85	-0.188142	0.296123	0.992642		3017.49	2776.52	0.119987	0.367637	0.624758		3354.3	2721.76	0.301445	0.0328005	0.108323		Sec24a	11	51583091
ENSMUSG00000054008	4723	3994	3043	4164	2677	2087	2682	2445	3108	3047	2440	3444		Ndst1	30.9104	31.8681	25.084	28.9793	21.6079	13.4159	17.4102	16.9777	18.8019	22.9329	15.3833	23.3424		Ndst1	2927.13	2533.5	0.208437	0.33507	0.999119		2849.21	4117.42	-0.531387	0.00289682	0.026173		2404.92	4036	-0.747288	7.81257e-06	8.18981e-05		Ndst1	18	60817566
ENSMUSG00000051391	1930	1640	1691	2169	3289	4627	3875	4630	4812	4261	3485	1805		Ywhag	19.0134	19.6973	20.9824	22.7223	39.9617	44.7726	37.8645	48.3944	43.8189	48.2739	33.0733	18.4151		Ywhag	3471.56	4144.06	-0.255497	0.365073	0.999119		3383.13	1928.95	0.810501	0.00338844	0.0293481		3938.1	1890.91	1.05845	4.69938e-15	1.979e-13		Ywhag	5	135937263
ENSMUSG00000029447	2638	2274	2329	2585	2845	4364	3222	4096	3595	3215	2996	2205		Cct6a	40.8503	42.9312	45.4254	42.5669	54.3352	66.3768	49.4885	67.2966	51.4581	57.2533	44.6925	35.361		Cct6a	2903.2	3661.2	-0.334757	0.105227	0.842078		2827.23	2557.65	0.144527	0.410394	0.663457		3480.19	2507.29	0.473174	0.000982464	0.00598588		Cct6a	5	129864062
ENSMUSG00000023070	6058	5068	6903	8330	1295	398	1639	1640	2934	1400	2151	17057		Rgn	204.257	208.328	293.154	298.665	53.8514	13.1808	54.8133	58.6685	91.4415	54.2845	69.8653	595.589		Rgn	5720.92	1280.15	2.15996	NA	1		5548.23	6867.42	-0.307745	NA	1		1213.72	6732.3	-2.47175	1.17515e-07	1.79639e-06		Rgn	X	20416026
ENSMUSG00000024393	2980	2821	2506	3286	2884	3158	3261	2436	3672	3040	2840	2542		Prrc2a	21.1592	24.4201	22.4116	24.8108	25.2555	22.0245	22.9664	18.3516	24.1002	24.8231	19.4256	18.6919		Prrc2a	2919.25	2979.46	-0.0294148	0.870967	0.999119		2842.35	3013.53	-0.08443	0.577478	0.787892		2829.17	2954.17	-0.0624726	0.652212	0.820996		Prrc2a	17	35368052
ENSMUSG00000021709	2810	2045	1979	2354	3170	3124	3664	4701	4033	3205	2756	1820		Erbin	19.1781	17.0159	17.0119	17.0843	26.6831	20.9421	24.8035	34.0409	25.4426	25.1551	18.1197	12.8637		Erbin	2846.9	3726.45	-0.388391	0.136311	0.889211		2773.56	2375.31	0.223538	0.331854	0.590249		3539.23	2328.3	0.603983	0.000261915	0.0018657		Erbin	13	103955295
ENSMUSG00000012405	2485	2048	2281	2573	2430	4699	3846	3379	3373	2735	3321	2871		Rpl15	54.4461	54.7056	62.9469	59.9475	65.6637	101.125	83.5811	78.5491	68.3111	68.9123	70.0942	65.1432		Rpl15	2961.4	3583.11	-0.275113	0.110911	0.855287		2881.33	2441.95	0.238817	0.0238705	0.115729		3405.11	2393.85	0.50865	0.00113026	0.00676841		Rpl15	14	4198305
ENSMUSG00000028405	3844	3726	3987	4560	2789	2879	3619	2596	3161	2607	2546	4261		Aco1	46.3256	54.7448	60.5192	58.4378	41.4539	34.0793	43.2599	33.1937	35.2125	36.1309	29.5576	53.1796		Aco1	3043.6	3012.01	0.0150497	0.945755	0.999119		2960.47	4208.89	-0.507615	0.0130642	0.0761699		2859.02	4126.24	-0.529273	0.00035587	0.00244257		Aco1	4	40143081
ENSMUSG00000026839	11629	9548	9360	8235	2591	2516	1201	433	324	238	237	7644		Upp2	81.1875	81.2683	82.306	61.1366	22.3096	17.2531	8.31665	3.20736	2.09087	1.91083	1.59392	55.2667		Upp2	2072.02	1745.83	0.247132	0.845024	0.999119		2007.49	10103.5	-2.3314	NA	1		1659.18	9904.64	-2.57771	4.87055e-06	5.35514e-05		Upp2	2	58457310
ENSMUSG00000026878	3697	2712	2834	3236	2461	2658	3037	3110	3325	2854	2881	3184		Rab14	14.741	13.1834	14.2326	13.7207	12.1023	10.4098	12.011	13.1568	12.2547	13.0867	11.0661	13.1476		Rab14	2959.35	2856.01	0.0512721	0.73302	0.999119		2879.89	3231.88	-0.166596	0.146712	0.369857		2712.18	3167.99	-0.224286	0.0684685	0.190366		Rab14	2	35070217
ENSMUSG00000015890	5766	5249	3330	4697	1755	1741	2634	1122	2427	2256	2077	5164		Amdhd1	129.046	143.221	93.8691	111.784	48.4424	38.2718	58.4715	26.6425	50.2081	58.0641	44.7794	119.688		Amdhd1	2900.36	1833.73	0.661427	0.0542143	0.729126		2819.47	4925.03	-0.804764	0.00923814	0.0605523		1739.34	4827.69	-1.47282	1.17697e-10	2.83139e-09		Amdhd1	10	93359200
ENSMUSG00000015932	2845	1906	2313	2430	2138	3637	4347	4045	3749	2564	3772	2652		Dstn	80.6651	65.8853	82.6015	73.2657	74.7636	101.288	122.251	121.684	98.2548	83.6028	103.026	77.8705		Dstn	3047.01	3537.38	-0.215347	0.30548	0.998186		2964.05	2459.78	0.269137	0.0746414	0.243026		3359.37	2411.15	0.478623	0.00732031	0.0320685		Dstn	2	143757240
ENSMUSG00000029545	3101	3018	3052	3802	3520	5046	4126	3472	3815	3697	3657	3592		Acads	74.0511	87.864	91.7959	96.5457	103.67	118.355	97.7277	87.9675	84.2091	101.526	84.1255	88.8305		Acads	3576.95	4075.56	-0.1884	0.238883	0.975153		3481.35	3381.46	0.0419396	0.763851	0.89576		3872.34	3314.98	0.224322	0.123269	0.292234		Acads	5	115248358
ENSMUSG00000028234	2185	1758	2101	2025	2166	5790	3762	3327	3256	2835	3901	2943		Rps20	29.0172	28.4633	35.143	28.597	35.4765	75.5255	49.5543	46.8781	39.969	43.2969	49.906	40.4753		Rps20	3114.1	3726.47	-0.259142	0.280776	0.988938		3029.05	2104.55	0.525552	0.000155581	0.00304333		3543.57	2063.15	0.780622	0.000252921	0.00180821		Rps20	4	3831334
ENSMUSG00000040548	2941	2437	2118	2499	2896	2207	2139	3616	4709	4416	3185	2715		Tex2	28.5783	28.8708	25.9225	25.8225	34.7071	21.0647	20.6163	37.2806	42.2965	49.3481	29.8142	27.3217		Tex2	3646.37	2794.35	0.384032	0.172159	0.935382		3552.9	2591.43	0.455138	0.034056	0.146814		2654.69	2540.27	0.0633137	0.762264	0.882085		Tex2	11	106392973
ENSMUSG00000026568	3598	3142	3050	3421	2874	4543	4531	3062	3009	2703	3548	4440		Mpc2	26.5456	28.2618	28.3426	26.8396	26.1515	32.9219	33.1577	23.969	20.5205	22.9339	25.2167	33.9243		Mpc2	3310.84	3759.87	-0.183592	0.392088	0.999119		3218.8	3437.44	-0.0948044	0.589012	0.794046		3570.85	3369.74	0.0838607	0.561203	0.761096		Mpc2	1	165288206
ENSMUSG00000022766	8144	7682	7615	8361	1039	551	645	395	1161	1138	1327	8937		Serpind1	201.4	231.61	237.192	219.873	31.6896	13.384	15.8212	10.3641	26.5393	32.3641	31.613	228.881		Serpind1	3071.53	688.3	2.15796	NA	1		2979.38	8297.92	-1.47775	NA	1		653.131	8134.85	-3.63974	6.79372e-40	2.04669e-37		Serpind1	16	17149235
ENSMUSG00000002222	4121	3281	3133	3874	2591	2039	2692	2655	3307	2643	2326	3296		Rmnd5a	32.9189	31.9529	31.5219	32.9074	25.5263	15.9982	21.3293	22.5019	24.4181	24.2795	17.8988	27.2663		Rmnd5a	2797.55	2552.62	0.132315	0.530911	0.999119		2722.72	3732.81	-0.455341	0.00366732	0.0309622		2423.18	3659.06	-0.594913	0.000146733	0.00111802		Rmnd5a	6	71365618
ENSMUSG00000037815	2510	2404	2064	2683	2757	3306	3322	3544	3620	3010	3105	2238		Ctnna1	21.1673	24.7165	21.9235	24.0604	28.6752	27.3845	27.7875	31.7101	28.2185	29.1915	25.2247	19.5455		Ctnna1	2885.69	3272.22	-0.181355	0.309662	0.999119		2809.53	2511.75	0.16162	0.331043	0.589707		3108.24	2462.29	0.336119	0.00516283	0.0242675		Ctnna1	18	35251912
ENSMUSG00000023921	3656	3500	3526	4227	2377	2123	3031	2945	3156	2790	2072	3740		Mmut	52.3227	61.068	63.5587	64.329	41.9558	29.8432	43.0257	44.718	41.7499	45.9185	28.5658	55.4308		Mmut	2855.51	2663.2	0.100573	0.674838	0.999119		2779.21	3886.78	-0.483966	0.0215432	0.107396		2528	3810.37	-0.591987	0.000215903	0.00156818		Mmut	17	41245576
ENSMUSG00000006699	2875	2105	2020	2416	2446	3576	3150	3982	3592	2947	2982	2487		Cdc42	52.5208	46.8821	46.4786	46.9333	55.1097	64.1655	57.0772	77.1805	60.6547	61.9117	52.4775	47.0506		Cdc42	2895.26	3313.78	-0.19486	0.286184	0.99148		2818.59	2434.29	0.211283	0.136095	0.353294		3149.06	2386.11	0.400217	0.00650447	0.0292643		Cdc42	4	137047007
ENSMUSG00000029776	4376	3816	3835	4381	2120	2436	2467	2528	2959	2535	2901	5985		Hibadh	23.2936	24.7645	25.7119	24.7984	13.9179	12.7364	13.0253	14.2774	14.5592	15.518	14.8758	32.9928		Hibadh	3485.28	2420.62	0.525897	0.0605862	0.75021		3387.33	4269.56	-0.333952	0.219174	0.466212		2299.17	4185.49	-0.864362	1.70823e-15	7.58515e-14		Hibadh	6	52523213
ENSMUSG00000031138	4731	4049	3677	3938	2291	2566	2752	2789	3108	2621	2294	4042		F9	93.7603	97.8308	91.7843	82.9913	55.9976	49.9498	54.097	58.6445	56.9353	59.7355	43.7957	82.9579		F9	2923.97	2635.28	0.149948	0.485081	0.999119		2844.71	4262.82	-0.583584	0.00395759	0.0325622		2502.8	4178.82	-0.739617	4.55986e-10	9.999e-09		F9	X	59044824
ENSMUSG00000028979	3618	3622	3306	4045	2691	2607	3757	2389	3381	2387	2819	3435		Masp2	59.2787	72.3503	68.2247	70.4758	54.3779	41.9549	61.0562	41.5297	51.2047	44.9761	44.4936	58.2844		Masp2	2891.18	2899.92	-0.00428236	0.98266	0.999119		2812.36	3803.86	-0.435555	0.00213976	0.021177		2751.69	3729.09	-0.438489	0.00670429	0.0299665		Masp2	4	148687011
ENSMUSG00000038845	2125	2024	1941	2228	3450	6032	4804	4336	3748	3539	4430	2633		Phb	41.0478	47.6655	47.2243	45.7654	82.1919	114.447	92.0435	88.8656	66.9215	78.6161	82.4343	52.6718		Phb	3460.58	4665.09	-0.430981	0.0328775	0.632454		3367.63	2168.71	0.634965	0.000254082	0.00439872		4433.38	2126.08	1.06051	1.21015e-13	4.40468e-12		Phb	11	95557783
ENSMUSG00000010277	4273	3570	3363	4118	2327	1974	3192	2215	2854	2476	2743	3440		2610507B11Rik	26.3156	26.8047	26.0865	26.9686	17.6748	11.9409	19.4985	14.4733	16.2468	17.536	16.2734	21.9399		2610507B11Rik	2783.42	2466.66	0.174341	0.406964	0.999119		2707.45	3975.53	-0.554325	5.51898e-05	0.00138713		2340.24	3897.08	-0.735858	7.18224e-06	7.60641e-05		2610507B11Rik	11	78152578
ENSMUSG00000024066	4066	3687	4126	3822	1780	1689	2418	1606	2204	1346	1677	3752		Xdh	24.0119	26.5456	30.69	24.0016	12.9645	9.79713	14.1636	10.0627	12.0311	9.14119	9.54034	22.9465		Xdh	2162.48	1900.53	0.186334	0.542624	0.999119		2101.6	4108.66	-0.96712	0.000849888	0.0107256		1803.46	4028.04	-1.1593	1.88428e-12	5.98022e-11		Xdh	17	74190890
ENSMUSG00000032018	4623	3840	4021	4988	1874	1919	2003	1988	2184	1674	2048	7883		Sc5d	51.4773	52.1297	56.3943	59.0622	25.736	20.9883	22.1224	23.4867	22.4791	21.4362	21.9682	90.9033		Sc5d	3349.82	1980.29	0.758386	0.075971	0.782277		3252.17	4536.28	-0.480117	0.264768	0.518669		1880.69	4446.81	-1.24186	6.02787e-24	6.48559e-22		Sc5d	9	42162891
ENSMUSG00000022149	6962	6679	4359	5162	2890	1326	774	3401	3764	2798	1825	1952		C9	147.583	172.614	116.386	116.362	75.5579	27.6095	16.2743	76.4932	73.7544	68.2104	37.2683	42.8528		C9	2494.68	2208.48	0.175939	0.687439	0.999119		2431.05	6015.33	-1.30711	5.47592e-07	3.23153e-05		2099.21	5896.78	-1.49018	0.00492757	0.0233863		C9	15	6474808
ENSMUSG00000020361	2226	2022	1985	2680	2850	4318	3003	4299	3730	3657	3267	2210		Hspa4	21.8183	24.1624	24.5056	27.9333	34.4524	41.571	29.1951	44.7071	33.794	41.2212	30.8474	22.4328		Hspa4	3117.56	3651.48	-0.228139	0.327649	0.999119		3036.45	2315.16	0.39118	0.0564289	0.203237		3471.45	2269.54	0.61317	0.000247516	0.00177345		Hspa4	11	53150641
ENSMUSG00000015806	4287	3526	3524	3851	2347	3281	3396	2836	2954	2494	3378	5527		Qdpr	129.912	130.269	134.506	124.097	87.718	97.6594	102.076	91.1834	82.745	86.9146	98.6119	173.453		Qdpr	3469.87	2983.34	0.217898	0.390784	0.999119		3372.03	3947.56	-0.227347	0.346764	0.605001		2833.41	3869.75	-0.449441	4.3023e-05	0.0003751		Qdpr	5	45591363
ENSMUSG00000018042	4565	3636	3683	4492	2313	2727	2405	2460	2655	1980	2278	4286		Cyb5r3	57.5491	55.8835	58.4802	60.2183	35.9627	33.7671	30.0726	32.9038	30.9383	28.7053	27.6646	55.9559		Cyb5r3	2705	2513.4	0.106018	0.672172	0.999119		2629.64	4246.11	-0.691295	0.00360275	0.0305945		2387.79	4162.28	-0.801948	1.37241e-12	4.4129e-11		Cyb5r3	15	83037695
ENSMUSG00000017778	3412	2834	2650	2979	2519	4773	3314	3983	3723	2972	4038	3152		Cox7c	163.46	165.525	159.903	151.762	148.836	224.597	157.475	202.453	164.865	163.738	186.355	156.381		Cox7c	3337.3	3653.58	-0.130725	0.483145	0.999119		3246.39	3083.72	0.0742573	0.493266	0.728596		3473.64	3022.9	0.20067	0.21272	0.425701		Cox7c	13	86192935
ENSMUSG00000032328	3695	2870	3064	3305	2324	2529	2276	3676	3095	2654	2366	3294		Tmem30a	35.4599	33.579	37.0357	33.7276	27.5067	23.8387	21.6648	37.4293	27.4548	29.2903	21.8731	32.7373		Tmem30a	2762.64	2748.49	0.00741861	0.973754	0.999119		2688.56	3359.24	-0.32142	0.0374077	0.15584		2611.83	3292.97	-0.33443	0.0632931	0.179079		Tmem30a	9	79676225
ENSMUSG00000034024	2110	1865	2022	2218	2572	4393	3295	3862	3354	2858	2928	2118		Cct2	44.7112	48.1808	53.9664	49.9788	67.2176	91.4336	69.2545	86.8278	65.6948	69.6458	59.7692	46.4789		Cct2	2715.3	3545.39	-0.384943	0.0510905	0.719617		2643.64	2141.64	0.303861	0.0669224	0.226356		3370.1	2099.52	0.683002	5.53322e-06	5.98958e-05		Cct2	10	116886906
ENSMUSG00000023951	3871	3412	3400	4007	3034	3314	2894	2573	3480	2306	3891	3723		Vegfa	48.9482	52.5998	54.1504	53.8795	47.316	41.1602	36.297	34.5196	40.675	33.533	47.3966	48.7531		Vegfa	3208.03	3007.69	0.0932311	0.626057	0.999119		3118.51	3821.51	-0.293098	0.051491	0.190884		2857.02	3746.25	-0.391109	0.00462319	0.0221464		Vegfa	17	46327919
ENSMUSG00000006005	1427	1330	1175	1540	3504	3893	4027	4679	4676	4198	2862	1425		Tpr	7.36656	8.37055	7.63989	8.45381	22.3092	19.7395	20.6196	25.6275	22.3126	24.922	14.2326	7.61818		Tpr	3187.67	4084.86	-0.357807	0.268455	0.982501		3108.1	1421.74	1.12834	0.00043783	0.0065761		3880.12	1393.72	1.47713	5.05951e-28	7.74027e-26		Tpr	1	150268589
ENSMUSG00000027332	4803	4283	4578	5404	2336	1955	2085	2573	2922	2106	2148	5374		Ivd	47.2737	51.3945	56.7534	56.5605	28.3569	18.9001	20.355	26.8695	26.5841	23.8377	20.3664	54.7773		Ivd	3036.13	2292.89	0.405148	0.197583	0.95227		2951.22	4965.55	-0.750644	0.0106843	0.0664409		2177.64	4867.83	-1.16082	3.05245e-12	9.35416e-11		Ivd	2	118692435
ENSMUSG00000058076	3430	2771	3138	3247	2662	3870	3351	3243	3289	2736	3308	3932		Sdhc	57.1841	56.3222	65.8935	57.5644	54.7353	63.3728	55.4133	57.3642	50.685	52.4562	53.1275	67.8876		Sdhc	3201.3	3306.19	-0.0465983	0.770649	0.999119		3113.47	3277.24	-0.0739141	0.602361	0.80278		3141.33	3212.7	-0.0321993	0.787907	0.89718		Sdhc	1	170954734
ENSMUSG00000062181	6325	6582	4156	7905	2162	995	1497	2656	4381	1577	2900	2366		Ces3b	133.61	169.511	110.576	177.57	56.3263	20.6448	31.3659	59.5275	85.5431	38.3096	59.013	51.7592		Ces3b	2644.7	1899.19	0.478003	0.175449	0.93659		2572.54	6454.43	-1.32693	4.72886e-07	2.86253e-05		1803.28	6326.94	-1.81116	4.23678e-10	9.30098e-09		Ces3b	8	105810385
ENSMUSG00000016024	3039	2841	3019	2735	2074	2716	3303	2069	3398	2669	1992	2726		Lbp	34.0846	38.8473	42.6481	32.6194	28.689	29.9205	36.7447	24.6207	35.2278	34.4251	21.5223	31.6628		Lbp	2607.66	2554.34	0.029683	0.891135	0.999119		2539.27	3046.2	-0.26256	0.178558	0.413942		2424.71	2986.46	-0.300304	0.0609348	0.173889		Lbp	2	158148413
ENSMUSG00000109644	5010	4396	4168	4670	2417	2279	2823	2146	1921	1659	2377	4155		0610005C13Rik	75.6571	80.9341	79.2772	74.9928	45.016	33.8039	42.2845	34.3838	26.8148	28.811	34.5791	64.9799		0610005C13Rik	2446.08	2459.18	-0.00766726	0.978961	0.999119		2376.48	4746.51	-0.998044	0.000249049	0.00432444		2334.34	4653.03	-0.995344	3.49424e-13	1.20678e-11		0610005C13Rik	7	45217213
ENSMUSG00000028211	2743	2346	3548	2551	714	1281	2303	607	1686	1976	1021	1903		Trp53inp1	22.9536	23.934	37.3953	22.7	7.36888	10.5289	19.1151	5.38922	13.0412	19.0156	8.23044	16.4915		Trp53inp1	1615.43	1210.16	0.416382	0.272142	0.98277		1573.58	2946.77	-0.905221	0.00126714	0.0142343		1147.14	2889.16	-1.33219	2.43913e-05	0.000227227		Trp53inp1	4	11156431
ENSMUSG00000019838	3098	2442	3000	3092	2239	2117	3487	2047	3043	1881	1793	3439		Slc16a10	22.8194	21.9296	27.8325	24.2188	20.3402	15.3163	25.4761	15.9975	20.7185	15.9335	12.7226	26.2332		Slc16a10	2443.31	2501.45	-0.0339057	0.899548	0.999119		2376.82	3030.02	-0.350244	0.128639	0.341758		2372.89	2970.37	-0.323939	0.0750265	0.203796		Slc16a10	10	39909528
ENSMUSG00000027801	1561	1422	1663	1539	2774	6214	3842	3029	2293	2545	2397	2384		Tm4sf4	56.5374	62.7905	75.8637	59.2738	123.913	221.063	138.022	116.398	76.7664	106.003	83.6322	89.42		Tm4sf4	2339.53	3948	-0.755113	0.00162774	0.146341		2277.1	1619.64	0.491584	0.0026693	0.0247754		3754.03	1587.88	1.24166	4.38903e-09	8.44263e-08		Tm4sf4	3	57332735
ENSMUSG00000041959	1789	1458	1188	1404	2241	3435	2480	5464	4553	4216	5546	1738		S100a10	79.9783	79.466	66.894	66.7452	123.561	150.834	109.969	259.17	188.146	216.751	238.844	80.4651		S100a10	3859.48	3437.5	0.167038	0.640336	0.999119		3757.13	1511.97	1.31317	1.15588e-05	0.000383856		3268.84	1482.09	1.14112	2.95184e-06	3.42232e-05		S100a10	3	93462387
ENSMUSG00000027366	4029	3390	3634	3818	2298	1812	2411	2574	2415	2147	1655	3531		Sppl2a	25.1938	25.8439	28.6213	25.3877	17.7225	11.1292	14.9538	17.0772	13.9588	15.4393	9.96934	22.866		Sppl2a	2369	2326	0.0264613	0.922333	0.999119		2304.78	3873.36	-0.749026	0.00171367	0.0179248		2208.2	3797.12	-0.78227	2.00315e-06	2.40059e-05		Sppl2a	2	126732311
ENSMUSG00000028479	3203	2877	4012	3512	2411	2859	2794	1801	2531	1831	2049	4032		Gne	27.2961	29.8914	43.0639	31.8265	25.3408	23.9315	23.6172	16.2843	19.9375	17.9445	16.8213	35.5844		Gne	2521.75	2498.19	0.013557	0.960532	0.999119		2451.57	3572.37	-0.543111	0.042344	0.168388		2372.27	3502.43	-0.561989	0.00321358	0.0163154		Gne	4	44034075
ENSMUSG00000020349	2344	2175	2029	2383	2776	4596	3629	4523	4150	3483	3469	2366		Ppp2ca	16.9567	19.1824	18.4873	18.3315	24.7674	32.6568	26.0392	34.7154	27.7501	28.9758	24.1746	17.7253		Ppp2ca	3247.08	3899.97	-0.264397	0.218081	0.96744		3161.87	2325.33	0.44336	0.0146042	0.0823187		3706.92	2279.57	0.70166	2.96326e-06	3.43353e-05		Ppp2ca	11	51989508
ENSMUSG00000028383	2059	1850	1963	2191	3578	5559	5173	4923	4040	4312	3813	3149		Hsdl2	39.9153	43.7236	47.9305	45.1665	85.5464	105.85	99.4681	101.257	72.3933	96.1304	71.2069	63.2195		Hsdl2	3721.84	4829.17	-0.375938	0.040097	0.680811		3624.14	2101.9	0.785898	3.12992e-06	0.000136003		4587.95	2060.57	1.15515	7.92513e-20	5.74777e-18		Hsdl2	4	59581563
ENSMUSG00000020585	3337	2654	3096	2557	2396	3068	3056	3096	2981	2618	2717	3361		Laptm4a	98.3193	95.3335	114.893	80.1133	87.0659	88.7869	89.3089	96.7824	81.1856	88.7057	77.1161	102.553		Laptm4a	2824.86	2933.39	-0.0545055	0.721851	0.999119		2748.31	3041.47	-0.146186	0.370841	0.628308		2786.42	2981.68	-0.0975171	0.489801	0.708589		Laptm4a	12	8971598
ENSMUSG00000032014	5778	5656	3783	5669	2667	3188	2315	1362	1801	1756	2172	6610		Oaf	119.083	142.117	98.2017	124.243	67.7915	64.5362	47.3242	29.7827	34.3101	41.6196	43.1227	141.082		Oaf	3003.28	2425.23	0.308427	0.471931	0.999119		2916.21	5411.5	-0.891959	0.0265267	0.123664		2304.09	5304.72	-1.20319	3.25964e-07	4.51097e-06		Oaf	9	43132532
ENSMUSG00000033318	2728	2280	2119	3006	3531	6164	3547	3242	4083	2950	4669	3522		Gstt2	35.5658	36.2398	34.7959	41.6743	56.776	78.9337	45.8679	44.8451	49.2043	44.2293	58.6388	47.5526		Gstt2	3646.54	4143.61	-0.184348	0.408353	0.999119		3546.06	2622.65	0.435217	0.00166637	0.0175034		3940.03	2570.83	0.615959	0.00136808	0.00794243		Gstt2	10	75666948
ENSMUSG00000026238	3079	2375	2620	2969	2194	2779	2951	2940	2912	2383	2670	2848		Ptma	114.111	107.311	122.3	117.009	100.284	101.162	108.479	115.605	99.7569	101.564	95.3237	109.308		Ptma	2608.23	2741.91	-0.072205	0.592218	0.999119		2537.63	2866.64	-0.175965	0.0965777	0.285307		2604.24	2810.08	-0.109672	0.341474	0.5755		Ptma	1	86454448
ENSMUSG00000006932	2839	2620	2433	3274	2730	2507	2929	3115	3181	3010	2650	2705		Ctnnb1	29.6275	33.3344	31.9802	36.3328	35.1375	25.6977	30.3185	34.4906	30.6851	36.124	26.6409	29.2343		Ctnnb1	2799.46	2875.76	-0.038763	0.829509	0.999119		2725.5	2900.39	-0.0899177	0.539652	0.762243		2730.72	2843.23	-0.0584547	0.688056	0.843043		Ctnnb1	9	120758282
ENSMUSG00000023057	1706	1250	1512	1453	2983	9444	3906	5284	3601	4097	4734	1741		Fabp2	95.7891	85.5675	106.93	86.7548	206.571	520.84	217.534	314.784	186.894	264.547	256.058	101.235		Fabp2	3431.55	5350.26	-0.640818	0.073179	0.77689		3341.11	1540.21	1.11719	7.7343e-05	0.0018086		5093.2	1509.85	1.75429	1.60667e-11	4.49455e-10		Fabp2	3	122688721
ENSMUSG00000039349	4842	4325	3939	4464	2139	2325	2220	2310	3031	2443	2891	4041		C130074G19Rik	86.4431	94.1355	88.5728	84.7463	47.0972	40.7699	39.3113	43.7553	50.018	50.1566	49.7195	74.712		C130074G19Rik	2995.22	2286.36	0.389702	0.0429631	0.694803		2912.64	4570.82	-0.650125	0.000141178	0.00284441		2171.78	4480.81	-1.04513	4.42508e-19	2.9574e-17		C130074G19Rik	1	184604123
ENSMUSG00000022403	3105	2391	2613	2987	2629	3420	2852	3116	3028	2863	2958	2788		St13	16.3259	15.327	17.3047	16.701	17.0485	17.6626	14.8739	17.3831	14.7166	17.3116	14.9826	15.1812		St13	2816.73	3040.81	-0.110532	0.435626	0.999119		2741.28	2879.55	-0.0712354	0.532839	0.757442		2889.38	2822.72	0.0336109	0.776807	0.891225		St13	15	81247870
ENSMUSG00000036309	3325	2431	2749	3148	2451	4542	3191	3709	3064	3022	3336	3220		Skp1	81.483	72.6311	84.8514	82.0354	74.0794	109.329	77.5642	96.4374	69.4063	85.1666	78.7543	81.7198		Skp1	3061.42	3480.92	-0.185467	0.310604	0.999119		2978.64	3020.63	-0.0204286	0.867267	0.942657		3309.31	2960.96	0.160587	0.312207	0.545033		Skp1	11	52122822
ENSMUSG00000021340	4552	4427	4350	4709	1686	1351	1904	1727	3128	1902	1695	3439		Gpld1	45.5479	54.0054	54.8232	50.1055	20.8066	13.278	18.8969	18.3346	28.9313	21.8865	16.3384	35.6364		Gpld1	2445.24	1702.66	0.522336	0.0487371	0.713121		2378.96	4711.28	-0.985739	3.22842e-05	0.000889495		1616.08	4618.77	-1.51528	5.03672e-21	4.17919e-19		Gpld1	13	25127135
ENSMUSG00000032898	3809	3302	2078	3670	3702	2637	2633	2538	2725	2564	2597	3989		Fbxo21	37.2198	39.337	25.5751	38.1347	44.6147	25.3095	25.5195	26.3128	24.613	28.8124	24.446	40.3666		Fbxo21	2880.7	2976	-0.0468151	0.85732	0.999119		2801.8	3310.89	-0.241017	0.275935	0.531308		2825.78	3245.27	-0.200036	0.36007	0.594613		Fbxo21	5	118114795
ENSMUSG00000020258	2898	2631	2763	3007	4248	3686	2018	3723	3646	2917	2588	2196		Glyctk	37.13	41.0969	44.5878	40.9686	67.1259	46.3867	25.6452	50.6096	43.1795	42.9796	31.9421	29.1377		Glyctk	2736.75	3536.33	-0.369676	0.197859	0.952589		2665.29	2947.2	-0.145037	0.414322	0.666596		3361.68	2889.27	0.218332	0.3588	0.593748		Glyctk	9	106030056
ENSMUSG00000006818	3632	2893	3089	3702	2477	3377	3131	3002	3246	2715	3275	3667		Sod2	19.6636	19.0953	21.0641	21.313	16.5395	17.9581	16.8135	17.2441	16.2443	16.9039	17.0805	20.56		Sod2	3113.29	3023.27	0.0422454	0.767873	0.999119		3028.12	3455.69	-0.190605	0.123039	0.332545		2872.09	3387.5	-0.238044	0.0269621	0.0928058		Sod2	17	13225733
ENSMUSG00000032803	2233	1852	2170	2399	2989	4110	2767	3827	3969	3198	3439	2372		Cdv3	16.3435	16.5257	20.0044	18.6714	26.9812	29.5467	20.0874	29.7186	26.8517	26.9175	24.2472	17.9791		Cdv3	3123.73	3468.14	-0.150868	0.468293	0.999119		3041.13	2253.75	0.432338	0.0132267	0.0768864		3296.99	2209.38	0.577546	0.000382785	0.00260902		Cdv3	9	103230293
ENSMUSG00000078817	1810	1452	1741	1871	3392	4332	3707	2627	5426	3542	3911	2085		Nlrp12	12.9982	12.7126	15.7475	14.288	30.0427	30.5566	26.405	20.016	36.018	29.2518	27.0561	15.5063		Nlrp12	3576.37	3557.38	0.00773466	0.97698	0.999119		3482.93	1789.79	0.960589	0.000103295	0.00224423		3379.17	1754.55	0.945638	1.00551e-08	1.80642e-07		Nlrp12	7	3267458
ENSMUSG00000069456	2848	2441	3263	4397	3461	3685	5059	2857	4156	3248	3739	2961		Rdh16	24.8212	25.9366	35.8187	40.7503	37.2018	31.5451	43.7328	26.4184	33.4806	32.5536	31.3915	26.725		Rdh16	3392.46	3806.29	-0.166036	0.40634	0.999119		3301.68	3367.99	-0.0286649	0.885388	0.952513		3611.8	3301.67	0.129545	0.532861	0.741334		Rdh16	10	127637021
ENSMUSG00000028367	2361	2018	2344	2447	2024	4153	2676	3619	2964	3008	3305	3944		Txn1	121.719	126.837	152.205	134.149	128.692	210.298	136.838	197.953	141.245	178.336	164.137	210.569		Txn1	3206.62	3119.16	0.039727	0.860578	0.999119		3119.02	2392.13	0.382806	0.0184187	0.0966471		2966.22	2345.09	0.33922	0.0717476	0.196769		Txn1	4	57943373
ENSMUSG00000032359	3960	3643	4397	4019	2184	2569	2799	2284	2825	2101	2588	4807		Ctsh	47.6918	53.4896	66.6981	51.4704	32.4399	30.3895	33.4357	29.1848	31.4486	29.0987	30.0252	59.954		Ctsh	2975.02	2487.41	0.25826	0.31414	0.999119		2891.66	4198.52	-0.537933	0.0366369	0.153833		2361.97	4116.23	-0.80117	1.41049e-08	2.47715e-07		Ctsh	9	89936205
ENSMUSG00000073676	2599	1853	2199	2352	2398	5813	2878	3648	3024	2741	3935	2466		Hspe1	95.5373	83.0432	101.812	91.938	108.716	209.883	104.934	142.277	102.75	115.871	139.343	93.8763		Hspe1	2927.74	3671.82	-0.326798	0.20372	0.956478		2847.85	2335.75	0.285993	0.0808861	0.255131		3493.58	2289.62	0.609713	0.00486756	0.0231575		Hspe1	1	55127291
ENSMUSG00000042010	991	925	699	1090	4487	5163	5360	3495	5051	3625	3572	2105		Acacb	5.5747	6.34383	4.95261	6.52027	31.1302	28.5273	29.9069	20.8597	26.2639	23.4507	19.3567	12.263		Acacb	3443.64	4686.88	-0.444663	0.0837894	0.800126		3354.21	958.889	1.80646	1.09391e-13	5.02853e-11		4450.15	939.951	2.24298	1.87096e-41	6.2097e-39		Acacb	5	114284596
ENSMUSG00000024576	2777	2285	2091	2799	2184	2702	3319	3298	2923	2726	2450	2552		Csnk1a1	14.3274	14.3728	13.588	15.3563	13.8971	13.6927	16.9847	18.0533	13.9398	16.174	12.1767	13.6354		Csnk1a1	2581.25	2899.25	-0.167792	0.339682	0.999119		2512.85	2576.54	-0.0364437	0.785669	0.906858		2753.06	2525.63	0.124405	0.371024	0.605447		Csnk1a1	18	61688345
ENSMUSG00000025132	1614	1377	1024	1343	2264	4153	3412	3974	3990	2930	3355	1410		Arhgdia	38.7297	40.2843	30.9492	34.2695	67.0032	97.8844	81.2097	101.177	88.5009	80.8551	77.5543	35.0393		Arhgdia	2798.86	3454.81	-0.3038	0.292352	0.992642		2725.7	1386.24	0.975423	0.000396314	0.00607797		3283.65	1358.84	1.27296	8.20384e-14	3.03109e-12		Arhgdia	11	120468930
ENSMUSG00000001175	3237	2345	2501	2818	1710	2964	2769	3128	3222	2643	3287	3123		Calm1	37.2696	32.9168	36.269	34.502	24.2822	33.5198	31.6223	38.2113	34.2904	34.9952	36.4573	37.2375		Calm1	2957.17	2646.8	0.159773	0.36984	0.999119		2876.65	2823.37	0.0268431	0.788184	0.90788		2515.03	2767.56	-0.137853	0.384256	0.618334		Calm1	12	100165694
ENSMUSG00000067851	2644	1955	1833	2188	3235	2672	2958	3298	2945	3200	2230	1867		Arfgef1	12.6577	11.4105	11.0526	11.1387	19.1006	12.5644	14.046	16.7517	13.0321	17.6175	10.2842	9.25624		Arfgef1	2496.87	3116.5	-0.319818	0.196324	0.95227		2432.99	2228.6	0.126343	0.565129	0.780217		2959.45	2184.5	0.43764	0.00583493	0.0268404		Arfgef1	1	10207796
ENSMUSG00000024580	950	757	1222	1180	3292	5750	5452	3674	4208	3998	3855	4209		Grpel2	7.61562	7.39843	12.3385	10.059	32.5477	45.2752	43.3507	31.2488	31.1812	36.8573	29.77	34.9427		Grpel2	3943.24	4538.59	-0.203045	0.279585	0.988938		3837.66	1075.75	1.83512	2.62063e-20	4.16156e-17		4311.03	1054.65	2.03168	1.32368e-23	1.37874e-21		Grpel2	18	61845495
ENSMUSG00000005354	3466	2894	2820	3386	2225	4003	2904	2482	2611	2381	2853	3701		Txn2	44.629	45.4307	45.7348	46.3625	35.3344	50.6274	37.0889	33.9081	31.0764	35.2572	35.3886	49.3519		Txn2	2793.44	2909.02	-0.0586399	0.784954	0.999119		2716.34	3262.11	-0.26421	0.112403	0.314597		2764.97	3197.76	-0.209614	0.175052	0.373705		Txn2	15	77799247
ENSMUSG00000064294	8785	9570	7923	9134	1022	151	259	301	809	1036	711	4955		Aox3	67.6808	89.8871	76.8816	74.83	9.71076	1.14265	1.97917	2.46039	5.76112	9.17874	5.27674	39.5333		Aox3	1844.66	474.511	1.95914	0.0339361	0.640909		1790.81	9254.82	-2.36962	NA	1		450.058	9073.25	-4.33404	NA	1		Aox3	1	58152289
ENSMUSG00000029390	2817	2287	2442	2673	2055	2910	2842	3014	2691	2300	2378	2880		Tmed2	60.4013	59.7843	65.9498	60.9465	54.3437	61.2863	60.4424	68.567	53.3344	56.7135	49.1183	63.951		Tmed2	2477.62	2724.36	-0.13714	0.38709	0.999119		2410.64	2657.09	-0.140517	0.266253	0.520585		2588.16	2604.73	-0.0089757	0.941722	0.972818		Tmed2	5	124678758
ENSMUSG00000031701	2518	2071	2368	2698	2626	3598	3091	3944	3718	3170	2851	2312		Dnaja2	45.8599	45.9853	54.321	52.2529	58.9862	64.365	55.8387	76.2127	62.5924	66.3951	50.0204	43.6075		Dnaja2	2910.93	3348.34	-0.202027	0.311643	0.999119		2834.83	2511.9	0.174445	0.324502	0.583483		3181.91	2462.42	0.369901	0.0110727	0.0450034		Dnaja2	8	86264262
ENSMUSG00000073702	2389	1765	2391	2205	2292	5185	3636	3419	3235	2520	3677	2833		Rpl31	77.8842	70.152	98.1797	76.4422	92.1566	166.033	117.575	118.262	97.486	94.4786	115.478	95.648		Rpl31	2944.59	3616.01	-0.29645	0.156333	0.920704		2863.88	2281.91	0.327942	0.0320266	0.140352		3437.79	2237.01	0.620179	0.00138679	0.00802722		Rpl31	1	39406923
ENSMUSG00000029198	2746	2237	2152	2446	2659	4266	3609	3644	3278	2910	2662	2384		Grpel1	42.1732	41.8855	41.6281	39.9469	50.3655	64.3528	54.977	59.3782	46.535	51.3959	39.3837	37.9173		Grpel1	2717.16	3560.67	-0.390239	0.0229905	0.571686		2645.61	2486.97	0.0890531	0.535252	0.759527		3383.54	2437.91	0.473072	0.000133249	0.00102768		Grpel1	5	36622342
ENSMUSG00000022304	4099	3857	4796	6044	2124	1837	2336	1500	3026	3046	2899	7051		Dpys	59.3366	68.07	87.4445	93.0379	37.9208	26.1195	33.541	23.0382	40.49	50.7077	40.4264	105.704		Dpys	3901.93	1990.11	0.971386	0.00294129	0.204669		3792.68	4902.94	-0.370447	0.246321	0.497369		1888.7	4806.58	-1.34778	2.2911e-11	6.25723e-10		Dpys	15	39631883
ENSMUSG00000022253	4514	3563	3465	4302	2250	2021	2557	2396	2302	2093	2032	3304		Nadk2	47.7981	45.9967	46.2127	48.4407	29.3839	21.0197	26.8558	26.9184	22.5314	25.4869	20.7274	36.2314		Nadk2	2360.13	2350.07	0.00619788	0.977823	0.999119		2295.63	4104.1	-0.838307	1.34319e-05	0.000428829		2231.04	4023.02	-0.850888	3.7622e-10	8.35276e-09		Nadk2	15	9071340
ENSMUSG00000021178	2900	2397	2420	2806	2298	4092	3397	3658	3360	3130	2823	2066		Psmc1	81.2888	81.9148	85.4391	83.6395	79.444	112.662	94.4467	108.79	87.0575	100.897	76.2283	59.9734		Psmc1	2754.24	3366.85	-0.289914	0.173504	0.935382		2682.37	2733.44	-0.027316	0.879778	0.949222		3199.77	2679.54	0.256218	0.0741866	0.201991		Psmc1	12	100076413
ENSMUSG00000040850	3229	2462	2400	2819	2723	2606	2982	3278	2828	3113	1987	1980		Psme4	20.873	19.4029	19.5406	19.3777	21.7092	16.5463	19.1198	22.4822	16.8978	23.1417	12.3733	13.2549		Psme4	2419.24	2950.74	-0.28661	0.225841	0.970171		2357.43	2825.34	-0.261458	0.22664	0.475436		2802.13	2769.5	0.0166269	0.903318	0.955789		Psme4	11	30721726
ENSMUSG00000057863	2031	1721	1940	2146	2490	5155	3438	3522	3765	2748	4007	2392		Rpl36	287.326	296.83	345.682	322.839	434.454	716.317	482.425	528.649	492.34	447.076	546.082	350.447		Rpl36	3090.99	3646.53	-0.238507	0.280618	0.988938		3007.2	2041.53	0.55895	0.00102387	0.012309		3467.08	2001.35	0.792998	5.5108e-06	5.96861e-05		Rpl36	17	56920416
ENSMUSG00000051748	5154	3978	4242	4153	1615	2139	2224	2138	3394	2169	2880	4323		Wfdc21	643.456	605.482	667.043	551.35	248.671	262.299	275.403	283.201	391.671	311.411	346.37	558.928		Wfdc21	3066.84	2045.75	0.584112	0.00592201	0.298134		2981.65	4557.28	-0.611998	0.00233734	0.0225323		1943.08	4467.43	-1.2009	1.84424e-23	1.88093e-21		Wfdc21	11	83637766
ENSMUSG00000022565	2649	2402	1435	2407	3092	3969	2462	2964	3943	3375	3118	1397		Plec	7.92421	8.7601	5.40673	7.65669	11.4075	11.6618	7.30501	9.4073	10.9027	11.6104	8.9851	4.32779		Plec	2852.81	3174.18	-0.153976	0.610329	0.999119		2779.56	2293.62	0.277152	0.355183	0.612681		3017.47	2248.21	0.424354	0.0326483	0.107902		Plec	15	76055174
ENSMUSG00000036752	1712	1548	1061	1526	2427	5594	3597	4068	4189	3515	3654	1242		Tubb4b	44.426	48.9741	34.6783	42.1094	77.6752	142.583	92.5834	112.002	100.48	104.896	91.343	33.3773		Tubb4b	3030.35	3906.64	-0.366499	0.278342	0.988938		2952.12	1512.51	0.96476	0.00261948	0.0245083		3715.05	1482.62	1.32528	3.95103e-11	1.02612e-09		Tubb4b	2	25112172
ENSMUSG00000022887	3912	3476	2924	3394	1707	1558	2645	1923	3124	1634	1976	2792		Masp1	21.5564	23.3518	20.2939	19.8875	11.6009	8.43251	14.4565	11.2427	15.912	10.3545	10.4891	15.9327		Masp1	2276.28	1982.82	0.199239	0.407521	0.999119		2214.27	3560.81	-0.685222	0.000392255	0.00602631		1881.18	3490.62	-0.891847	1.66279e-07	2.46299e-06		Masp1	16	23268167
ENSMUSG00000056999	1827	1720	1620	1925	3997	4640	4086	5168	4293	4448	3214	2970		Ide	13.0202	14.9441	14.5413	14.5882	35.1311	32.4794	28.8826	39.0764	28.2797	36.4539	22.0647	21.9195		Ide	3633.04	4542.55	-0.322389	0.136852	0.891271		3539.38	1847.11	0.938152	2.07878e-06	9.65746e-05		4316.14	1810.77	1.2532	6.73431e-20	4.939e-18		Ide	19	37246142
ENSMUSG00000036833	2371	2019	1794	1920	2955	4416	2645	3661	3943	3544	3987	1818		Pnpla7	17.1382	17.7923	16.333	14.758	26.3433	31.3527	18.9635	28.0768	26.3449	29.4597	27.7622	13.6089		Pnpla7	3202.47	3458.35	-0.110904	0.68162	0.999119		3118.29	2106.24	0.56608	0.0196332	0.100839		3288.41	2064.72	0.671453	9.2312e-05	0.000738755		Pnpla7	2	24866045
ENSMUSG00000075700	3240	2380	2506	2668	2153	2823	2651	3537	3066	2759	2937	3322		Selenot	51.0924	45.7562	49.7738	44.7392	41.873	43.7253	41.4648	59.1778	44.6908	50.0337	44.6157	54.2509		Selenot	2923.17	2820.37	0.0515686	0.776543	0.999119		2844.04	2798.54	0.0230817	0.852738	0.936136		2679.89	2743.26	-0.0337228	0.827671	0.917749		Selenot	3	58484057
ENSMUSG00000026615	2184	2407	2288	2633	2279	2503	2495	2506	2692	2697	2089	2421		Eprs	6.53718	8.78366	8.62587	8.38069	8.41319	7.35885	7.40742	7.95851	7.44813	9.28364	6.0235	7.50461		Eprs	2407.28	2484.2	-0.0454738	0.797752	0.999119		2344.07	2489.6	-0.0869587	0.629426	0.818713		2359.51	2440.81	-0.048767	0.725442	0.863247		Eprs	1	185095241
ENSMUSG00000039960	1262	1050	750	1085	3188	4943	3026	4174	5463	4796	4571	1594		Rhou	17.9661	18.2241	13.4482	16.4254	55.9748	69.119	42.729	63.0465	71.8888	78.5189	62.6873	23.5006		Rhou	3959.08	3870.61	0.0325922	0.922084	0.999119		3857.69	1070.31	1.84961	1.42041e-08	1.53159e-06		3680.4	1049.12	1.81043	1.38427e-23	1.43422e-21		Rhou	8	124380668
ENSMUSG00000056076	2032	1971	1780	2132	2564	4230	3256	3188	3534	3051	2848	1869		Eif3b	32.905	38.9123	36.3051	36.7127	51.2077	67.2806	52.2976	54.7734	52.898	56.8172	44.4274	31.3432		Eif3b	2728.13	3324.7	-0.285408	0.196858	0.95227		2657.1	2062.13	0.36572	0.0727893	0.239406		3159.79	2021.57	0.644638	3.03612e-06	3.50964e-05		Eif3b	5	140405083
ENSMUSG00000035203	3590	2985	2999	3582	2584	3872	3075	2297	2989	2390	2593	3372		Epn1	69.2233	70.1721	72.8355	73.4471	61.451	73.3338	58.8114	46.9929	53.2744	52.9975	48.1652	67.3351		Epn1	2738.33	2978.01	-0.121119	0.535732	0.999119		2663.8	3416.27	-0.358988	0.00974089	0.0624122		2829.56	3348.9	-0.243037	0.11054	0.270097		Epn1	7	5083234
ENSMUSG00000079563	2943	2901	2437	2513	2365	4050	2919	2938	4352	3227	3301	2068		Pglyrp2	49.2316	59.1647	51.3473	44.703	48.7936	66.5456	48.4335	52.1456	67.2941	62.08	53.1951	35.8261		Pglyrp2	3109.4	3080.57	0.0133909	0.953833	0.999119		3028.09	2817.82	0.103899	0.631596	0.820063		2928.2	2762.47	0.0843118	0.590671	0.782155		Pglyrp2	17	32631433
ENSMUSG00000000275	2241	1895	1881	3043	3340	3348	2895	3834	4304	2950	3075	2155		Trim25	21.1026	21.7553	22.3096	30.4711	38.79	30.9664	27.0397	38.3054	37.4629	31.946	27.8941	21.0154		Trim25	2992.38	3426.16	-0.195165	0.388285	0.999119		2913.83	2341.94	0.315177	0.148931	0.372964		3255.26	2295.64	0.503627	0.00489303	0.0232449		Trim25	11	88890202
ENSMUSG00000039703	2364	2080	2027	2227	3046	3825	2983	3480	3476	3552	2497	1704		Nploc4	26.8193	28.769	28.9643	26.8665	42.6195	42.6229	33.567	41.8882	36.4514	46.3417	27.2892	20.0201		Nploc4	2731.41	3381.71	-0.308174	0.237311	0.973536		2662.12	2264.48	0.233312	0.350531	0.608522		3213.67	2219.9	0.533737	3.90438e-05	0.000343775		Nploc4	11	120271196
ENSMUSG00000032527	3494	3310	3360	3877	2268	2479	2975	2560	3053	2775	2718	3654		Pccb	68.3204	78.9074	82.7515	80.6148	54.6952	47.6119	57.6997	53.1105	55.181	62.4008	51.1976	73.9933		Pccb	2956.06	2603.04	0.18342	0.292934	0.992642		2876.03	3662.04	-0.348613	0.0265807	0.123882		2471.42	3590.06	-0.538591	1.54191e-05	0.000151044		Pccb	9	100864085
ENSMUSG00000037003	2697	2715	2035	2334	3161	3975	3814	2398	3653	2690	2942	2589		Tns2	26.8034	32.8958	25.4731	24.6661	38.7446	38.8022	37.5965	25.2854	33.5577	30.744	28.1659	26.6463		Tns2	2854.15	3373.3	-0.241066	0.212919	0.96296		2777.99	2548.34	0.124603	0.411319	0.664164		3203.44	2498.23	0.358782	0.0402465	0.126705		Tns2	15	102008848
ENSMUSG00000019929	2246	1793	2007	1908	2162	3655	4010	3137	3064	2379	3426	2918		Dcn	20.8454	20.2881	23.4615	18.8308	24.7477	33.3195	36.915	30.8907	26.2859	25.3918	30.6309	28.0467		Dcn	2831.55	3238.18	-0.193729	0.272116	0.98277		2753.75	2072.6	0.410247	0.0011733	0.013564		3075.23	2031.8	0.598318	0.000115646	0.000900964		Dcn	10	97315471
ENSMUSG00000037710	2730	2236	2297	2706	2700	4711	3472	3519	4080	2810	3845	3140		Cisd1	136.458	136.26	144.612	143.831	166.448	231.291	172.137	186.624	188.508	161.525	185.142	162.54		Cisd1	3324.11	3612.26	-0.119966	0.475628	0.999119		3233.76	2588.73	0.321175	0.00362475	0.0307216		3433.51	2537.68	0.436346	0.00207846	0.0113025		Cisd1	10	71166310
ENSMUSG00000009863	3642	2982	2823	3478	2046	3784	2815	2968	3052	2377	3313	3589		Sdhb	88.1354	87.9791	86.0459	89.5016	61.0653	89.9441	67.569	76.2056	68.2699	66.1514	77.2333	89.9455		Sdhb	2967.51	2907.39	0.0294033	0.876727	0.999119		2885.42	3351.02	-0.215804	0.108076	0.306549		2763.64	3284.87	-0.249062	0.0911137	0.234453		Sdhb	4	140688514
ENSMUSG00000025403	3411	3621	3478	4084	2735	3534	2519	2816	2827	2837	2928	3812		Shmt2	59.4464	76.9368	76.3453	75.6868	58.7868	60.4952	43.5442	52.0702	45.5412	56.8594	49.1572	68.8006		Shmt2	3010.48	2943.44	0.0324603	0.869284	0.999119		2928.45	3814.95	-0.381556	0.0297971	0.134183		2797.5	3740.11	-0.418928	0.00726414	0.0318867		Shmt2	10	127352992
ENSMUSG00000063316	2160	1901	1998	2274	2483	5047	3444	3268	3079	2742	3210	2362		Rpl27	76.2447	81.8088	88.8301	85.3567	108.096	174.985	120.581	122.391	100.462	111.307	109.153	86.3439		Rpl27	2747.88	3556.24	-0.372193	0.0636224	0.760872		2674.15	2170.11	0.301368	0.0247495	0.118251		3380.94	2127.4	0.668588	8.4564e-05	0.000682296		Rpl27	11	101333124
ENSMUSG00000022270	2772	2138	2692	1843	1298	1906	2725	1825	2424	2504	1446	2938		Retreg1	36.2616	34.0976	44.3546	25.6372	20.9415	24.49	35.3573	25.3297	29.3104	37.6693	18.222	39.8017		Retreg1	2274.86	1937.46	0.231363	0.400427	0.999119		2215.02	2473.68	-0.159397	0.55414	0.772386		1838.75	2425.12	-0.398948	0.0526648	0.155572		Retreg1	15	25843266
ENSMUSG00000027282	3316	2614	2395	2780	2300	3289	3041	3208	2873	2691	3002	3202		Mtch2	21.1627	20.3387	19.2518	18.8666	18.1035	20.6173	19.25	21.7222	16.9483	19.7501	18.4561	21.1628		Mtch2	2847.49	2981.47	-0.0665284	0.653796	0.999119		2770.16	2877.13	-0.0548976	0.649109	0.830659		2832.66	2820.29	0.00637851	0.957434	0.980312		Mtch2	2	90677499
ENSMUSG00000035027	2556	2552	2227	2604	2909	5192	3364	3080	3085	2747	2994	2591		Map2k2	24.4556	29.7687	26.8378	26.4941	34.3273	48.7937	31.9251	31.2667	27.284	30.2257	27.5958	25.6733		Map2k2	2757.27	3648.97	-0.404373	0.0348854	0.650583		2683.38	2591.74	0.0501792	0.67729	0.848227		3469.05	2540.8	0.449443	0.00866191	0.0368814		Map2k2	10	80941749
ENSMUSG00000044986	3223	3205	2698	3287	2403	3849	2932	2767	2278	2469	2807	4326		Tst	55.211	66.9353	58.2125	59.8764	50.7689	64.7626	49.8182	50.2906	36.0706	48.6391	46.3212	76.7445		Tst	2887.53	3004.6	-0.0574461	0.81578	0.999119		2807.2	3233.4	-0.203964	0.374978	0.632836		2855.5	3169.81	-0.150445	0.284682	0.514793		Tst	15	78283756
ENSMUSG00000030795	2501	2351	1537	2424	2116	2918	3294	3519	4476	3027	3181	1988		Fus	11.5872	13.2794	8.96906	11.9423	12.0909	13.2789	15.1372	17.298	19.1685	16.1278	14.1971	9.53842		Fus	3034.59	2979.72	0.0263155	0.912834	0.999119		2955.22	2278.7	0.375031	0.110183	0.310497		2830.13	2233.67	0.341454	0.045335	0.138603		Fus	7	127566629
ENSMUSG00000022708	3602	2085	2188	2668	2522	1381	1767	2364	2448	2802	2269	2457		Zbtb20	6.35105	4.48198	4.85912	5.0024	5.48435	2.3917	3.09027	4.42244	3.98977	5.68158	3.85398	4.48645		Zbtb20	2432.61	2085.36	0.22238	0.419069	0.999119		2368.47	2707.66	-0.193502	0.304226	0.56247		1979.85	2653.79	-0.423125	0.0759532	0.205715		Zbtb20	16	42696244
ENSMUSG00000050565	3718	3208	2669	3320	2514	2396	2592	2581	2707	2782	2436	3230		Tor1aip2	21.8543	22.9892	19.7599	20.7518	18.2252	13.8333	15.112	16.0964	14.7079	18.8055	13.7936	19.6619		Tor1aip2	2712.71	2570.62	0.077628	0.679329	0.999119		2639.97	3348.69	-0.343312	0.0336775	0.145542		2441.12	3282.6	-0.427631	0.00126545	0.00745162		Tor1aip2	1	155911149
ENSMUSG00000038708	1760	1723	1704	2061	3001	2977	2823	3349	3657	3402	2846	2177		Golga4	7.01091	8.36775	8.54949	8.73033	14.7437	11.648	11.154	14.1543	13.4655	15.5846	10.9212	8.98082		Golga4	2926.73	3099.49	-0.0827119	0.703704	0.999119		2850.85	1890.1	0.592915	0.00305986	0.0271731		2944.3	1852.95	0.66805	6.68649e-06	7.13152e-05		Golga4	9	118335335
ENSMUSG00000027792	3152	2657	3004	3038	2399	2118	3501	2162	2637	2348	2337	4485		Bche	25.3353	26.0371	30.4123	25.9668	23.782	16.7216	27.912	18.4378	19.5923	21.7039	18.0955	37.3335		Bche	2864.44	2581.39	0.150093	0.588367	0.999119		2785.26	3090.76	-0.150162	0.531012	0.756399		2448.77	3029.97	-0.307217	0.0835642	0.220135		Bche	3	73543141
ENSMUSG00000063929	1719	1640	840	2646	5095	4182	4006	4562	5426	3260	3426	1137		Cyp4a32	60.6386	70.5308	37.3217	99.2554	221.664	144.9	140.166	170.742	176.924	132.248	116.421	41.5365		Cyp4a32	3154.32	4586.78	-0.54007	0.134802	0.886243		3073.52	1750.65	0.811934	0.0433053	0.170924		4356.39	1715.83	1.34392	2.00491e-07	2.90386e-06		Cyp4a32	4	115458166
ENSMUSG00000071633	3443	2727	2130	3304	3198	3638	4673	3271	3741	3814	3823	4087		Gm4952	82.7651	79.9204	64.491	84.4581	94.8129	85.8982	111.42	83.4265	83.1252	105.436	88.5294	101.744		Gm4952	3752.7	3731.19	0.00818123	0.961815	0.999119		3651.72	2990.06	0.288093	0.0569388	0.204189		3541.61	2930.79	0.272966	0.0683987	0.190252		Gm4952	19	12577338
ENSMUSG00000086503	19	1	6	4	14	9	18063	8	2	1	1	20855		Xist	0.0573654	0.00368094	0.0228169	0.0128424	0.0521319	0.0266901	54.0935	0.0256271	0.00558163	0.00347213	0.0029085	65.2083		Xist	5132.98	4297.35	0.256281	NA	1		4969.9	7.40344	9.3889	NA	1		4045.25	7.25104	9.12133	NA	1		Xist	X	102503972
ENSMUSG00000003528	2719	2421	2424	2897	2543	3551	2939	2817	2799	2421	2557	3300		Slc25a1	68.0795	73.9033	76.4449	77.1341	78.5294	87.3311	72.9903	74.8354	64.7805	69.711	61.6752	85.5691		Slc25a1	2679.04	2990.76	-0.158893	0.339603	0.999119		2606.19	2721.68	-0.0626057	0.66364	0.839729		2841.75	2668.09	0.0910941	0.44597	0.674622		Slc25a1	16	17743087
ENSMUSG00000020986	2275	2065	2466	2469	2313	2608	3301	3766	3065	2861	2105	2508		Sec23a	25.4683	28.1839	34.7713	29.3921	31.9355	28.6773	36.6542	44.7314	31.7164	36.8329	22.7009	29.0765		Sec23a	2559.36	3029.89	-0.243598	0.26468	0.982445		2492.55	2426.09	0.0389636	0.836683	0.930056		2877.26	2378.48	0.274841	0.112354	0.273035		Sec23a	12	59005169
ENSMUSG00000022353	4460	4024	4332	4329	1884	2155	2667	1445	1781	1098	1994	4399		Mtss1	21.3007	23.4304	26.059	21.9856	11.0974	10.1092	12.634	7.32218	7.86246	6.03061	9.17398	21.7575		Mtss1	2233.54	2058.11	0.118019	0.747182	0.999119		2168.63	4478.51	-1.04619	0.00269319	0.0249045		1953.31	4390.54	-1.16838	2.38792e-11	6.51257e-10		Mtss1	15	58813083
ENSMUSG00000063870	3361	3180	2222	2775	2517	2470	3023	2875	3511	3135	2436	1560		Chd4	22.7098	26.1959	18.9102	19.9388	20.9752	16.3928	20.2601	20.6108	21.9285	24.3602	15.856	10.916		Chd4	2575.36	2765.72	-0.10289	0.69076	0.999119		2509.64	2995	-0.255146	0.324281	0.583251		2625.9	2935.95	-0.161134	0.293122	0.524834		Chd4	6	125072944
ENSMUSG00000032458	2394	2282	2128	2361	2243	2995	2698	3448	2964	2744	2103	2330		Copb2	20.4243	23.7356	22.8667	21.4195	23.601	25.0975	22.8309	31.2106	23.3741	26.9219	17.2836	20.5861		Copb2	2460.81	2875.58	-0.224856	0.257914	0.982445		2396.55	2390.2	0.00373397	0.982468	0.993122		2732.44	2343.21	0.22187	0.123172	0.292076		Copb2	9	98445774
ENSMUSG00000014313	3354	2739	2775	3199	2167	3953	2972	3453	3237	2296	3894	3388		Cox6c	50.9477	50.7242	53.0925	51.6733	40.5975	58.9792	44.7784	55.6507	45.4505	40.1081	56.981	53.2967		Cox6c	3070.09	3142.86	-0.0338421	0.864155	0.999119		2984.49	3133.78	-0.0702509	0.622203	0.814539		2987.56	3071.97	-0.0399973	0.791443	0.899017		Cox6c	15	35926032
ENSMUSG00000109628	6896	6996	7477	8704	1308	512	609	407	713	822	1454	8612		BC024386	218.891	270.734	298.928	293.793	51.2056	15.9629	19.1737	13.7069	20.9197	30.0056	44.4598	283.094		BC024386	2835.59	753.038	1.91297	0.0393401	0.677053		2748.97	7860.36	-1.51571	NA	1		714.469	7706.12	-3.43157	4.65914e-14	1.76813e-12		BC024386	7	140485908
ENSMUSG00000049580	2334	2214	3134	2927	2221	1931	1815	1861	2820	2505	1258	358		Tsku	41.4634	47.9517	70.1249	55.294	48.6622	33.6944	31.9816	35.0771	46.3072	51.1766	21.5287	6.58633		Tsku	1684.14	2008.55	-0.254129	0.581903	0.999119		1643.85	2787.28	-0.761805	0.108891	0.308085		1907.64	2732.74	-0.518705	0.00905506	0.0381982		Tsku	7	97999875
ENSMUSG00000050812	2383	1839	1894	2233	2603	2822	2899	3571	3497	3354	2461	1907		Ecpas	11.2797	10.6125	11.2918	11.2396	15.1959	13.1202	13.6107	17.9339	15.3004	18.2572	11.2217	9.34801		Ecpas	2723.44	3020.36	-0.149338	0.536997	0.999119		2653.76	2164.26	0.294022	0.184611	0.422757		2869.11	2121.51	0.43534	0.00174031	0.0097201		Ecpas	4	58798911
ENSMUSG00000031173	6818	5831	5116	6370	1239	717	1354	1410	2170	1364	1790	7296		Otc	87.107	90.8241	82.3257	86.5419	19.523	8.99759	17.1583	19.113	25.6266	20.0406	22.0304	96.5332		Otc	3058.02	1211.96	1.33535	0.00401022	0.245686		2968.64	6259.54	-1.07626	0.014506	0.0819239		1149.98	6136.01	-2.4161	6.93407e-29	1.13152e-26		Otc	X	10118544
ENSMUSG00000020220	2795	2509	2452	3176	3385	2253	3891	2472	3533	3076	2578	2306		Vps13d	6.11368	6.69088	6.75539	7.38741	9.13184	4.84053	8.44191	5.73696	7.1433	7.7376	5.43221	5.22367		Vps13d	2780.24	3074.94	-0.145274	0.568154	0.999119		2707.77	2840.52	-0.0691483	0.694166	0.857061		2916.65	2784.54	0.0667158	0.742018	0.87174		Vps13d	4	144699192
ENSMUSG00000020358	1892	1762	1561	1999	2882	3674	3177	3562	3364	3241	3130	1982		Hnrnpab	36.8492	41.8384	38.293	41.401	69.2277	70.2842	61.3738	73.6061	60.5617	72.5915	58.7252	39.9767		Hnrnpab	2835.44	3365.02	-0.247095	0.234669	0.973536		2761.24	1875.03	0.558331	0.00453458	0.0359309		3197.3	1838.09	0.798655	4.09255e-11	1.05726e-09		Hnrnpab	11	51490927
ENSMUSG00000052595	2867	2301	2618	3219	3492	1536	4334	1739	2772	2729	1868	2217		A1cf	41.1941	40.3075	47.379	49.1835	61.8815	21.6775	61.7668	26.5106	36.8159	45.0932	25.8558	32.989		A1cf	2332.65	2858.47	-0.293245	0.404014	0.999119		2272.18	2857.48	-0.330874	0.0908123	0.274733		2708.25	2801.12	-0.0487521	0.868679	0.939319		A1cf	19	31846164
ENSMUSG00000052934	2661	2509	3101	2705	2600	3890	3191	1941	3379	2738	2402	3326		Fbxo31	26.3009	30.2335	38.6043	28.4304	31.694	37.7647	31.2832	20.3547	30.8708	31.1213	22.8703	34.0442		Fbxo31	2864.28	2924.11	-0.0299011	0.895908	0.999119		2787.75	2881.83	-0.0477735	0.797755	0.911977		2777.9	2825.41	-0.0242628	0.903865	0.956108		Fbxo31	8	122276179
ENSMUSG00000055172	4029	3830	3854	4484	1964	1847	2277	2014	3144	1906	2255	3779		C1ra	73.2318	84.8717	88.2314	86.668	44.0273	32.9747	41.051	38.8396	52.8226	39.8405	39.484	71.1336		C1ra	2662.24	2061.71	0.368939	0.110985	0.855465		2588.83	4223.81	-0.706157	0.000885675	0.0110665		1957.3	4140.78	-1.08122	3.00938e-15	1.28387e-13		C1ra	6	124489364
ENSMUSG00000025508	1938	1422	1738	1926	2266	5473	3479	3452	2928	2475	3385	2095		Rplp2	50.679	45.3353	57.2444	53.5577	73.0825	140.576	90.2376	95.7763	70.7751	74.4302	85.2719	56.7354		Rplp2	2616	3646.58	-0.479295	0.0431195	0.694803		2545.17	1823.67	0.480953	0.00371253	0.0311632		3467.71	1787.69	0.956075	1.4807e-06	1.82359e-05		Rplp2	7	141027283
ENSMUSG00000058793	2629	2194	2112	2452	2893	2901	2086	3140	3525	2949	2920	2393		Cds2	15.6107	15.8829	15.7955	15.4826	21.1865	16.9196	12.2858	19.7822	19.3475	20.1375	16.7027	14.7153		Cds2	2843.69	2821.87	0.01125	0.958605	0.999119		2768.58	2437.68	0.183562	0.196687	0.437774		2681.88	2389.61	0.16623	0.344072	0.578436		Cds2	2	132105068
ENSMUSG00000038733	3437	2516	2413	2877	2551	2378	3040	2570	2894	2617	2122	2271		Wdr26	22.4452	20.0316	19.8477	19.979	20.5462	15.2534	19.6914	17.8069	17.4693	19.6538	13.3494	15.3588		Wdr26	2400.46	2680.92	-0.159428	0.398221	0.999119		2337.52	2906.69	-0.31468	0.0483356	0.18331		2544.92	2849.17	-0.163234	0.230972	0.449341		Wdr26	1	181000793
ENSMUSG00000032591	2628	2634	2276	2844	2228	3685	3266	2482	3142	2333	3078	3128		Mst1	62.9502	76.9218	68.6678	72.4423	65.8212	86.7002	77.5973	63.0792	69.5685	64.2667	71.0253	77.5951		Mst1	2807.79	2921.72	-0.0575026	0.729814	0.999119		2730.89	2704.48	0.0142336	0.906229	0.961142		2775.71	2651.3	0.0664605	0.650916	0.820063		Mst1	9	107957635
ENSMUSG00000036503	2771	2076	2277	2484	2101	2462	2266	3007	2754	2572	2294	3548		Rnf13	14.9857	13.6877	15.51	14.2851	14.0134	13.0779	12.1551	17.2539	13.767	15.996	11.9511	19.871		Rnf13	2711.11	2494.92	0.119842	0.572931	0.999119		2637.82	2493.12	0.081253	0.651822	0.832495		2370.55	2443.91	-0.0440791	0.762937	0.882395		Rnf13	3	57643483
ENSMUSG00000024360	2255	1760	1807	2110	2205	3553	2712	3480	3278	2908	2562	1823		Etf1	32.9423	31.346	33.2487	32.7779	39.7278	50.9816	39.2967	53.9386	44.264	48.8541	36.0545	27.5797		Etf1	2555.57	3005.92	-0.234269	0.300499	0.994114		2489.2	2057.07	0.274981	0.160844	0.389306		2857.28	2016.46	0.502902	0.000702885	0.00444283		Etf1	18	35035838
ENSMUSG00000030654	3914	3209	3496	3895	2337	2310	2212	2683	2784	2284	2531	3679		Arl6ip1	85.4444	85.4071	96.1264	90.4193	62.9216	49.532	47.8968	62.1436	56.178	57.34	53.2264	83.1741		Arl6ip1	2725.48	2434.03	0.163273	0.43126	0.999119		2650.65	3774.87	-0.510099	0.00336488	0.0292281		2312.17	3700.49	-0.678731	1.70374e-06	2.06836e-05		Arl6ip1	7	117718114
ENSMUSG00000029727	4074	3832	4689	4763	1425	2191	2141	1785	2484	1423	1460	3915		Cyp3a13	74.676	85.6342	108.255	92.8392	32.2146	39.4469	38.9256	34.7145	42.0868	29.9961	25.7802	74.3169		Cyp3a13	2235.41	1892.53	0.240169	0.439026	0.999119		2173.08	4544.97	-1.06448	0.000649998	0.00884281		1797.68	4455.85	-1.30917	5.70911e-18	3.34718e-16		Cyp3a13	5	137891194
ENSMUSG00000024747	2075	2127	2021	2139	2198	2406	1944	4143	3564	3430	3256	2539		Aldh1a7	54.4192	68.0085	66.7589	59.6535	71.0952	61.9785	50.5695	115.282	86.3985	103.449	82.2605	68.9593		Aldh1a7	3097.26	2722.35	0.186154	0.490803	0.999119		3015.71	2187.34	0.463383	0.00578614	0.0426826		2587.85	2144.44	0.27118	0.2401	0.461216		Aldh1a7	19	20670317
ENSMUSG00000019873	2151	1677	1907	2006	3027	3208	3753	3623	3535	2954	2648	2127		Reep3	14.0521	13.3566	15.6913	13.9355	24.3889	20.5848	24.3185	25.112	21.3464	22.1927	16.6645	14.3901		Reep3	2719.29	3451.39	-0.343955	0.0755327	0.782277		2648.29	2013.12	0.395594	0.0270731	0.125408		3277.27	1973.45	0.731792	4.40259e-09	8.4604e-08		Reep3	10	66844968
ENSMUSG00000030754	1957	1742	1725	2081	2154	3082	3014	3749	2839	3137	2193	2417		Copb1	18.9961	20.6151	21.0898	21.4802	25.7869	29.3845	29.0186	38.6103	25.4727	35.0178	20.5062	24.2967		Copb1	2583.13	3021.05	-0.226142	0.306775	0.998265		2516.11	1952.08	0.365974	0.051244	0.19017		2870.4	1913.64	0.585097	0.000140196	0.00107407		Copb1	7	113814794
ENSMUSG00000030120	3019	2623	2491	3073	2568	3365	2765	2722	2909	2620	2601	2498		Mlf2	39.839	42.1993	41.4026	43.122	41.7945	43.6156	36.1909	38.1107	35.4833	39.76	33.0642	34.1377		Mlf2	2570.54	2889.34	-0.168754	0.246169	0.977918		2502.01	2910.45	-0.218376	0.0542201	0.197573		2745.34	2853.07	-0.055577	0.635903	0.810588		Mlf2	6	124908349
ENSMUSG00000027580	3661	3748	2555	3609	2327	1708	4209	1793	3260	2725	2924	3065		Helz2	17.2057	21.475	15.1242	18.0364	13.488	7.88445	19.6205	8.94058	14.162	14.7278	13.238	14.9176		Helz2	2890.29	2539.02	0.18694	0.507392	0.999119		2812.44	3524.81	-0.325789	0.0243619	0.117011		2406.13	3455.37	-0.522118	0.0400376	0.12619		Helz2	2	180869408
ENSMUSG00000024158	4067	3482	4027	3983	2149	3485	2169	1928	2083	2144	2520	4920		Hagh	115.494	120.553	144.038	120.278	75.2664	97.2075	61.0948	58.0906	54.6776	70.0181	68.9381	144.693		Hagh	2835.77	2450.7	0.210489	0.501975	0.999119		2755.72	4062.22	-0.559855	0.0510183	0.189695		2329.82	3982.38	-0.773303	2.3171e-05	0.000217306		Hagh	17	25059117
ENSMUSG00000022752	2661	2281	2247	2716	2430	3193	3027	3219	3083	2856	2466	2590		Tomm70a	14.747	15.4115	15.6845	16.0059	16.609	17.3808	16.6391	18.9275	15.7931	18.2019	13.1651	14.8646		Tomm70a	2665.1	2996.9	-0.169448	0.288032	0.99148		2594.78	2573.33	0.0117702	0.932897	0.972189		2847.09	2522.61	0.174656	0.115213	0.278432		Tomm70a	16	56942066
ENSMUSG00000020571	2688	2938	2543	2594	957	1396	2184	1127	1053	1173	985	3310		Pdia6	38.8903	51.8234	46.3413	39.9092	17.0767	19.8385	31.3418	17.3001	14.0824	19.5169	13.7284	49.5948		Pdia6	1594.06	1412.36	0.174426	0.661347	0.999119		1548.95	2819.64	-0.864264	0.022054	0.109319		1339.87	2764.4	-1.04438	5.13763e-07	6.90495e-06		Pdia6	12	17316546
ENSMUSG00000005981	2662	2760	2762	3384	2313	3052	3257	2448	3077	2660	2491	3256		Trap1	56.0574	70.8591	73.2583	75.7785	60.0729	63.1277	68.0301	54.6952	59.8945	64.4178	50.5325	71.0076		Trap1	2779.7	2788.44	-0.00468212	0.977791	0.999119		2705.01	3020.85	-0.159315	0.332154	0.590577		2647.9	2961.54	-0.16126	0.25767	0.482427		Trap1	16	3857835
ENSMUSG00000073830	7200	6472	1196	3087	1693	93	3	7132	3225	1460	1447	32		Mup14	282.286	309.355	59.0604	128.702	81.8638	3.58138	0.116664	296.675	116.875	65.8277	54.6509	1.29928		Mup14	1450.03	2331.88	-0.685411	0.688098	0.999119		1414.08	4587.8	-1.69793	0.1081	0.306549		2219.07	4496.41	-1.01884	0.513481	0.7272		Mup14	4	61256022
ENSMUSG00000034285	4643	3928	4214	4603	1565	1573	2054	1734	2369	2189	2233	5286		Nipsnap1	94.9688	97.9525	108.564	100.119	39.4798	31.6026	41.6717	37.6309	44.7901	51.4905	43.9991	111.971		Nipsnap1	2935.11	1756.13	0.741007	0.0159293	0.479727		2852.7	4527.05	-0.666267	0.0245862	0.117535		1667.04	4437.92	-1.41268	2.15726e-27	3.12914e-25		Nipsnap1	11	4823951
ENSMUSG00000027706	3048	2506	2687	3027	2260	3255	2660	3125	2895	2526	2505	2892		Sec62	38.0268	38.1169	42.2232	40.1585	34.7746	39.8875	32.9166	41.3654	33.3855	36.2416	30.1061	37.3653		Sec62	2616.58	2850.21	-0.12353	0.432223	0.999119		2546.28	2929.82	-0.202547	0.0943303	0.281502		2708.66	2872.09	-0.0844059	0.511869	0.725756		Sec62	3	30847024
ENSMUSG00000057530	4400	3940	3646	4166	1920	1770	2542	1599	1816	1369	1492	3436		Ece1	44.9822	49.1074	46.9477	45.2896	24.2085	17.7735	25.7764	17.344	17.1609	16.095	14.6937	36.3779		Ece1	1963.15	1988.37	-0.0183947	0.952404	0.999119		1908.1	4202.46	-1.13911	5.40579e-05	0.00136722		1886.7	4119.7	-1.12678	2.38778e-12	7.48121e-11		Ece1	4	137589548
ENSMUSG00000032504	2531	2064	2150	2634	2386	2593	3070	2644	2786	2528	2182	2258		Pdcd6ip	19.8664	19.7514	21.2556	21.9853	23.0981	19.9913	23.9014	22.0192	20.2135	22.8193	16.4989	18.3547		Pdcd6ip	2362.9	2708.3	-0.196923	0.232524	0.973536		2300.63	2434.14	-0.0816167	0.571937	0.784745		2571.4	2386.12	0.107802	0.355999	0.590978		Pdcd6ip	9	113480812
ENSMUSG00000066232	1738	1491	1772	1914	2205	2511	2470	3474	2889	2740	2193	1628		Ipo7	8.4314	8.8184	10.8274	9.87377	13.1928	11.9649	11.8852	17.881	12.9548	15.2862	10.2485	8.179		Ipo7	2291.16	2703.99	-0.239068	0.326103	0.999119		2232.09	1803.56	0.307504	0.1569	0.383311		2569.07	1768.09	0.539128	0.00170944	0.00960251		Ipo7	7	109617481
ENSMUSG00000002763	1602	1733	1955	2463	2696	5058	2554	2934	3622	3162	3702	2734		Pex6	22.8665	30.1577	35.1474	37.3847	47.461	70.9134	36.1591	44.4336	47.7883	51.9038	50.9035	40.4141		Pex6	3187.06	3325.52	-0.0614165	0.789154	0.999119		3101.59	2027.53	0.613408	0.00112958	0.0131823		3163.25	1987.77	0.670406	0.00272474	0.0141866		Pex6	17	47022389
ENSMUSG00000028964	2766	2550	2588	3250	2229	3657	2827	2915	2800	2530	3312	3086		Park7	60.4561	67.9501	71.2461	75.5374	60.0864	78.5098	61.2876	67.5988	56.5693	63.5928	69.735	69.8521		Park7	2830.01	2921.15	-0.0458835	0.777946	0.999119		2752.39	2902.82	-0.0767452	0.56227	0.778597		2776.31	2845.68	-0.0353909	0.802907	0.90505		Park7	4	150981590
ENSMUSG00000063558	2136	2187	2067	2001	2676	2132	1394	3425	5894	2847	4302	1879		Aox1	13.3182	16.6248	16.2328	13.2673	20.5783	13.057	8.62117	22.6578	33.9695	20.4142	25.8397	12.133		Aox1	3528.01	2486.6	0.504847	0.157739	0.921148		3434.26	2197.78	0.644117	0.0235363	0.114601		2363.75	2154.71	0.13347	0.606622	0.791544		Aox1	1	58069090
ENSMUSG00000042524	2439	2305	2077	2639	2819	3413	3256	2991	4139	3034	3086	2215		Sun2	24.3824	28.093	26.1523	28.054	34.7567	33.5129	32.2855	31.7245	38.2468	34.8803	29.719	22.9316		Sun2	2996.4	3159.42	-0.0763752	0.692731	0.999119		2917.73	2460.5	0.245939	0.183992	0.422169		3001.01	2412.05	0.3152	0.00488662	0.0232271		Sun2	15	79608271
ENSMUSG00000018417	4535	4271	4027	4057	1353	1247	1982	1629	2121	1783	1505	3419		Myo1b	22.7688	26.1429	25.4655	21.66	8.37797	6.1495	9.87017	8.67753	9.84323	10.2947	7.279	17.777		Myo1b	2142.52	1573.86	0.44498	0.117347	0.86348		2083.77	4410.16	-1.08168	2.90812e-05	0.000812784		1493.51	4323.53	-1.53348	9.62557e-21	7.72492e-19		Myo1b	1	51788924
ENSMUSG00000024335	3041	2559	2140	3663	2528	3234	3419	2047	3315	2678	2977	2398		Brd2	21.0543	21.6001	18.6615	26.9682	21.5864	21.9926	23.4791	15.0368	21.215	21.3223	19.8553	17.1937		Brd2	2737.55	2830.97	-0.0484369	0.799597	0.999119		2664.45	2940.69	-0.142476	0.377511	0.635111		2687.89	2882.46	-0.100908	0.570992	0.768254		Brd2	17	34330997
ENSMUSG00000021048	3921	4508	3812	4821	1750	1770	2470	1485	2331	1941	1982	4801		Mthfd1	47.828	67.0396	58.5663	62.5337	26.3271	21.2066	29.8842	19.2187	26.2823	27.2277	23.2896	60.6476		Mthfd1	2681.74	1892.2	0.503089	0.111291	0.856155		2606.55	4459.42	-0.774717	0.0102103	0.0643643		1795.52	4371.96	-1.28384	3.11568e-13	1.09339e-11		Mthfd1	12	76302072
ENSMUSG00000029998	3408	3122	2939	3620	2444	2248	2623	2845	2878	2535	2582	2739		Pcyox1	37.4404	41.8154	40.6677	42.2903	33.1147	24.2576	28.5824	33.1617	29.2258	32.0272	27.3256	31.1623		Pcyox1	2595.36	2589.84	0.00317855	0.984839	0.999119		2525.69	3404.45	-0.430883	0.000115299	0.0024472		2459.27	3337.41	-0.440709	0.00187115	0.0103593		Pcyox1	6	86362988
ENSMUSG00000016921	1952	1774	2154	2351	2379	4008	2977	2923	3460	2807	3288	2944		Srsf6	21.9887	24.3632	30.5614	28.162	33.0516	44.3464	33.2626	34.935	36.0272	36.3631	35.6799	34.3442		Srsf6	3010.65	3084.87	-0.0352759	0.82102	0.999119		2929.44	2150.32	0.446286	0.00149531	0.0161634		2932.07	2108.09	0.476281	0.00315278	0.016065		Srsf6	2	162773448
ENSMUSG00000027546	1621	1519	1264	1858	3279	6167	3902	3405	3689	3267	3341	1424		Atp9a	14.8438	16.9583	14.5787	18.0925	37.0325	55.4687	35.4412	33.0821	31.2253	34.4042	29.4722	13.5042		Atp9a	2825.24	4195.66	-0.570573	0.0561941	0.735855		2751.92	1623.48	0.761304	0.00543259	0.0407456		3989.02	1591.45	1.32573	8.73703e-13	2.85623e-11		Atp9a	2	168476358
ENSMUSG00000003226	2820	2115	2031	2452	2308	1898	2541	2916	3126	2969	1983	1669		Ranbp2	13.0284	11.9128	11.8184	12.0463	13.1509	8.61287	11.644	14.2936	13.3495	15.7743	8.82543	7.98532		Ranbp2	2367.88	2466.68	-0.0589747	0.825943	0.999119		2307.7	2436.35	-0.0784438	0.738269	0.882025		2341.94	2388.16	-0.0284846	0.865965	0.93801		Ranbp2	10	58282742
ENSMUSG00000024222	3312	2897	5539	2534	1630	2000	4413	2065	3340	1481	1481	2174		Fkbp5	18.9538	20.2123	39.9251	15.4207	11.5046	11.2421	25.0495	12.5383	17.668	9.74677	8.16458	12.8843		Fkbp5	2016	2519.02	-0.321365	0.323845	0.999119		1962.33	3805.47	-0.955329	0.00411097	0.0334625		2387.87	3731.61	-0.643853	0.037546	0.120135		Fkbp5	17	28618068
ENSMUSG00000017428	1890	1670	1596	1969	2682	3930	2748	3845	3798	3694	3083	1809		Psmd11	16.0436	17.2829	17.064	17.7736	28.0787	32.7675	23.1374	34.6297	29.8009	36.0608	25.2107	15.9028		Psmd11	3001.69	3335.69	-0.152268	0.56312	0.999119		2924.6	1851.54	0.659447	0.00605812	0.0441114		3171.09	1815.05	0.805007	2.08563e-07	3.00299e-06		Psmd11	11	80319441
ENSMUSG00000010175	3909	3155	2237	3443	1923	1765	3481	2106	3190	2018	2089	2337		Prox1	25.2446	24.8407	18.1961	23.6445	15.3165	11.1959	22.298	14.4302	19.0427	14.9873	12.9961	15.6299		Prox1	2310.05	2339.74	-0.0184015	0.939208	0.999119		2248.39	3283.2	-0.546256	0.00215007	0.0212429		2218.89	3218.12	-0.536417	0.00994079	0.0412242		Prox1	1	189850232
ENSMUSG00000029656	4045	4137	4442	4384	1785	1124	931	2163	3222	1967	1683	1948		C8b	86.1182	107.38	119.114	99.2517	46.8698	23.5047	19.6601	48.8592	63.4069	48.1593	34.517	42.9498		C8b	2114.07	1558.56	0.440093	0.176321	0.93659		2058.7	4459.33	-1.11497	1.46357e-07	1.06697e-05		1481	4371.99	-1.56205	7.29276e-09	1.3384e-07		C8b	4	104623514
ENSMUSG00000008348	2437	1834	2370	2707	1982	4694	2880	2177	3819	3389	3599	2127		Ubc	45.6427	41.8771	55.9079	53.9132	45.7824	86.3515	53.5016	43.2601	66.115	72.9939	64.9337	41.2552		Ubc	3119.57	2915.36	0.0975385	0.720866	0.999119		3037.44	2429.44	0.322215	0.124033	0.333994		2772.22	2381.53	0.219346	0.320799	0.553665		Ubc	5	125463029
ENSMUSG00000074254	22	6	6	46	47	537	2669	12	4	3	27	7997		Cyp2a4	0.685863	0.228049	0.2356	1.52498	1.80714	16.4437	82.5319	0.396925	0.115268	0.107556	0.81087	258.189		Cyp2a4	1975.82	775.869	1.34847	NA	1		1913.05	19.8022	6.59302	NA	1		732.512	19.399	5.23681	0.000168007	0.00125905		Cyp2a4	7	26006594
ENSMUSG00000002346	2426	2318	2332	3314	3585	3374	4028	2224	3365	2879	2805	4068		Slc25a42	21.9227	25.5375	26.5424	31.8454	39.9549	29.9474	36.1036	21.3231	28.1075	29.9188	24.4179	38.0697		Slc25a42	3175.07	3364.87	-0.0837293	0.726411	0.999119		3088.95	2700.51	0.193836	0.301336	0.558961		3193.52	2647.32	0.270534	0.180789	0.381694		Slc25a42	8	70636990
ENSMUSG00000027893	3236	2902	2659	3072	2076	2104	2341	2442	3075	2385	2414	2393		Ahcyl1	26.2088	28.6548	27.1247	26.4576	20.7369	16.7377	18.8061	20.9844	23.0207	22.214	18.8342	20.0714		Ahcyl1	2473.82	2278.49	0.118814	0.448669	0.999119		2407.91	3087.4	-0.358604	0.00260265	0.0244163		2163.78	3026.6	-0.484329	0.000100223	0.000791999		Ahcyl1	3	107570434
ENSMUSG00000029597	6305	6996	6489	5068	852	2127	2016	267	765	924	694	7154		Sds	201.668	272.811	261.419	172.377	33.6101	66.8235	63.9588	9.06098	22.6176	33.9877	21.3837	236.971		Sds	2341.51	1293.66	0.855936	0.381231	0.999119		2271.4	6545.54	-1.52694	0.0696825	0.232588		1228.26	6417.71	-2.38534	4.60806e-05	0.000398037		Sds	5	120614591
ENSMUSG00000055730	3970	3532	3730	4487	1875	2010	2324	1886	3472	1617	2783	3149		Ces2a	91.1857	98.9052	107.908	109.593	53.1149	45.3465	52.9458	45.9612	73.7141	42.7116	61.5775	74.904		Ces2a	2621.5	2052.14	0.353493	0.096843	0.827386		2548.69	4091.38	-0.682609	0.000545069	0.00775347		1948.37	4010.84	-1.04172	1.64095e-16	8.21819e-15		Ces2a	8	105460635
ENSMUSG00000024026	4790	3913	4233	4665	1790	2188	2168	1947	2299	2010	2278	4829		Glo1	21.4476	21.3607	23.8726	22.2119	9.88496	9.6228	9.62855	9.24958	9.51517	10.35	9.82584	22.3922		Glo1	2768.54	2047.01	0.435583	0.127692	0.877855		2690.64	4577.63	-0.766672	0.00610408	0.0443721		1944.24	4487.43	-1.20669	2.45116e-30	4.24766e-28		Glo1	17	30803910
ENSMUSG00000005506	2498	2225	2220	2473	2492	2606	2787	2981	3616	2864	2510	2255		Celf1	16.0253	17.4022	17.938	16.8705	19.717	16.421	17.7341	20.2903	21.4425	21.1293	15.5117	14.9815		Celf1	2712.22	2760.92	-0.0256273	0.89297	0.999119		2641.33	2452.42	0.107063	0.528769	0.754249		2622.16	2404.16	0.125169	0.311272	0.543885		Celf1	2	90770727
ENSMUSG00000015243	3916	3328	2681	4076	1563	1360	3894	1803	2670	1597	2003	1938		Abca1	20.4749	21.2141	17.6557	22.6623	10.079	6.9844	20.1945	10.002	12.904	9.60247	10.0886	10.4937		Abca1	1962.32	2160.31	-0.138684	0.649988	0.999119		1909.35	3617.14	-0.921636	1.32637e-09	1.9148e-07		2046.88	3545.59	-0.792518	0.00272968	0.0142048		Abca1	4	53030787
ENSMUSG00000024588	3528	2715	3097	3542	2089	2182	1999	2146	2274	1954	1952	3085		Fech	13.814	12.9605	15.2736	14.7479	10.0881	8.39183	7.76359	8.91525	8.23031	8.79863	7.36281	12.5096		Fech	2243.59	2144.17	0.0654629	0.754386	0.999119		2182.29	3344.73	-0.616134	0.0010881	0.0128593		2036.82	3278.74	-0.687169	2.30287e-07	3.27934e-06		Fech	18	64585985
ENSMUSG00000027048	7260	6427	4370	5189	776	215	598	286	1004	1460	1174	8998		Abcb11	76.4418	82.502	57.9542	58.0991	10.0771	2.22354	6.24532	3.19502	9.77154	17.6786	11.9079	98.1152		Abcb11	3105.09	493.571	2.65347	0.00265902	0.193294		3012.82	6023.55	-0.999513	NA	1		467.731	5904.61	-3.65864	5.5826e-14	2.11039e-12		Abcb11	2	69068626
ENSMUSG00000025613	2247	2260	2256	2331	2035	3436	2728	2912	2942	2562	2538	2346		Cct8	39.4267	48.3456	49.858	43.4931	44.0383	59.2177	47.4777	54.2115	47.716	51.697	42.8994	42.6296		Cct8	2510.01	2788.14	-0.151841	0.356507	0.999119		2443.29	2379.65	0.0382099	0.783319	0.90574		2649.88	2332.98	0.184176	0.213121	0.426069		Cct8	16	87280214
ENSMUSG00000022098	3421	3490	3935	3956	2042	2572	2445	1909	3242	2399	2582	2847		Bmp1	20.8975	25.9913	30.2757	25.6973	15.3842	15.432	14.8142	12.3726	18.3058	16.8527	15.1939	18.0104		Bmp1	2664.73	2266.99	0.233249	0.125579	0.873669		2593.01	3881.44	-0.581789	0.000134158	0.00274732		2153.15	3805.43	-0.82145	5.5669e-08	8.9795e-07		Bmp1	14	70711998
ENSMUSG00000009566	2891	3112	2615	3381	2632	2798	3735	2100	3526	2983	2923	4386		Fpgs	41.2003	54.0697	46.9389	51.2376	46.2612	39.1662	52.7961	31.753	46.4482	48.8883	40.1286	64.7316		Fpgs	3344.36	2848.47	0.231517	0.305784	0.998265		3253.46	3129.37	0.0561069	0.759305	0.892927		2703.05	3067.9	-0.182595	0.300792	0.53338		Fpgs	2	32572621
ENSMUSG00000023307	2030	1756	1575	1913	2462	4344	2983	3295	2850	2453	2903	1968		Marchf5	45.6777	48.172	44.6372	45.7735	68.3242	96.0083	66.5763	78.664	59.2771	63.4753	62.9256	45.8594		Marchf5	2450.78	3283.53	-0.422111	0.0291772	0.609085		2385.21	1888.3	0.336991	0.0212699	0.10641		3121.58	1851.06	0.754066	5.4336e-07	7.24961e-06		Marchf5	19	37184942
ENSMUSG00000039367	2164	2029	2170	2621	2299	2966	2823	2763	3238	2815	2839	2378		Sec24c	18.6322	21.2986	23.5329	23.9974	24.4132	25.0835	24.1088	25.2406	25.7702	27.873	23.5475	21.2038		Sec24c	2721.53	2741.16	-0.0104571	0.943448	0.999119		2649.35	2341.84	0.178014	0.239014	0.489483		2603.94	2295.8	0.181884	0.149561	0.334918		Sec24c	14	20724376
ENSMUSG00000031767	3567	2974	1871	3400	3137	2684	1937	3642	3961	2394	3800	2353		Nudt7	34.4022	34.9692	22.7282	34.8701	37.3143	25.4259	18.5298	37.2679	35.312	26.5525	35.3052	23.5018		Nudt7	2979.91	2935.27	0.0219921	0.934192	0.999119		2898.83	3036.64	-0.0670045	0.752376	0.888928		2789.7	2976.38	-0.0937293	0.690801	0.844844		Nudt7	8	114860297
ENSMUSG00000063694	2611	1910	1773	1978	2178	5050	4138	3919	3342	2866	3680	2004		Cycs	41.5606	37.0655	35.5461	33.4805	42.7574	78.9546	65.3317	66.1855	49.1718	52.4627	56.4281	33.0345		Cycs	2859.65	3797.02	-0.409145	0.0954909	0.826787		2783.05	2139.45	0.37936	0.0506688	0.188967		3608.87	2097.12	0.783274	3.09233e-05	0.000279954		Cycs	6	50539543
ENSMUSG00000026368	3910	3436	3344	3901	2033	1769	2182	1858	2117	2105	1798	3901		F13b	83.6715	89.6429	90.1313	88.7703	53.6558	37.1826	46.3142	42.1851	41.8751	51.8027	37.0649	86.4515		F13b	2415.85	2001.72	0.271321	0.329642	0.999119		2349.41	3795.07	-0.691907	0.00716678	0.0501158		1900.22	3720.32	-0.969612	6.80614e-12	1.96865e-10		F13b	1	139429440
ENSMUSG00000030513	2353	2249	2332	2808	2681	2416	2287	2205	3089	2916	2444	2436		Pcsk6	24.5651	28.6252	30.6644	31.1735	34.5201	24.7745	23.6822	24.4241	29.8091	35.0093	24.5794	26.3372		Pcsk6	2639.92	2456.68	0.103908	0.604873	0.999119		2570.62	2540.13	0.0171315	0.917127	0.965948		2333.19	2490.19	-0.0942007	0.564789	0.763791		Pcsk6	7	65511482
ENSMUSG00000039234	1526	1553	1557	1560	2416	2252	2516	3652	3292	3286	1994	1705		Sec24d	13.0725	16.2195	16.7997	14.2108	25.5258	18.9489	21.3783	33.1931	26.0674	32.3721	16.4551	15.126		Sec24d	2502.66	2761.93	-0.142249	0.622927	0.999119		2439.62	1622.73	0.588223	0.0239119	0.115865		2623.54	1590.93	0.72176	0.000147101	0.0011204		Sec24d	3	123061104
ENSMUSG00000026353	2056	1813	1697	2045	2376	3211	2332	3041	3282	3105	2619	1479		Ubxn4	23.9108	25.7058	24.8578	25.2904	34.0798	36.6795	26.9004	37.5233	35.2813	41.5272	29.3413	17.8129		Ubxn4	2538.89	2774.96	-0.128308	0.626404	0.999119		2473.74	1978.01	0.322572	0.190106	0.429595		2637.63	1939.03	0.443888	0.0018481	0.0102433		Ubxn4	1	128171701
ENSMUSG00000062270	2685	2129	2120	2868	1709	2883	2393	3206	2951	2499	2415	2389		Morf4l1	14.9151	14.4185	14.8329	16.9415	11.7085	15.7303	13.1851	18.8955	15.1525	15.9642	12.9232	13.7434		Morf4l1	2477.04	2558.14	-0.0466538	0.811949	0.999119		2411.21	2536.78	-0.0735045	0.571207	0.784253		2431.48	2486.64	-0.0322767	0.849382	0.928832		Morf4l1	9	89973718
ENSMUSG00000026229	2175	2245	1929	2312	2412	3301	3499	3305	2656	3128	1892	1854		Psmd1	16.2214	20.413	18.1205	18.3361	22.1863	24.1816	25.884	26.1525	18.3101	26.8284	13.5932	14.3197		Psmd1	2332.68	3150.67	-0.433903	0.069619	0.774488		2273.41	2259.42	0.00874398	0.970389	0.988555		2992.47	2215.03	0.434355	0.000645044	0.00412113		Psmd1	1	85992109
ENSMUSG00000028082	1914	1604	1894	2056	2601	2673	1753	2469	3211	2841	2618	1714		Sh3d19	11.5178	11.7678	14.3555	13.1566	19.304	15.7993	10.4633	15.7639	17.8609	19.6607	15.1765	10.6816		Sh3d19	2508.52	2433.21	0.0440798	0.862456	0.999119		2443.26	1946.2	0.328143	0.118731	0.325996		2312.68	1907.91	0.277394	0.143397	0.324954		Sh3d19	3	85878416
ENSMUSG00000086784	2700	2514	2419	3156	2746	4352	3720	2777	3486	2715	3915	3319		Isoc2a	65.1936	74.0063	73.5675	81.0344	81.775	103.215	89.0929	71.1427	77.8043	75.3895	91.0638	82.9936		Isoc2a	3227.55	3412.68	-0.0805232	0.637673	0.999119		3138.86	2805.44	0.162155	0.194149	0.434905		3242.24	2750.19	0.237627	0.113891	0.276017		Isoc2a	7	4880152
ENSMUSG00000004069	2797	2285	2380	2742	1988	2576	2716	2425	3088	2564	2406	2411		Dnaja3	38.7399	38.5846	41.5194	40.3854	33.9594	35.0447	37.3125	35.6361	39.5346	40.8397	32.1021	34.5827		Dnaja3	2528.33	2447.31	0.0468379	0.750977	0.999119		2461.35	2650.87	-0.10713	0.406214	0.660709		2324.28	2598.6	-0.160761	0.123576	0.292679		Dnaja3	16	4457853
ENSMUSG00000035878	2245	2157	2442	2514	2221	1914	2919	2359	2689	2407	2616	3783		Hykk	13.6125	15.9453	18.6499	16.2098	16.6092	11.3992	17.5555	15.1762	15.0712	16.784	15.2803	23.7549		Hykk	2783.42	2393.13	0.217992	0.327857	0.999119		2706.98	2449.03	0.144552	0.451721	0.695151		2271.01	2400.99	-0.080234	0.635531	0.810379		Hykk	9	54824567
ENSMUSG00000032485	2452	2442	1710	2398	2431	3593	2594	2657	3253	2873	2622	2570		Scap	17.8499	21.6732	15.6791	18.5634	21.8263	25.6912	18.7303	20.522	21.8895	24.052	18.3875	19.3752		Scap	2738.09	2844.99	-0.055365	0.748702	0.999119		2665.73	2336.57	0.19	0.235369	0.485354		2704.02	2290.52	0.23944	0.124909	0.294943		Scap	9	110162356
ENSMUSG00000026131	2689	2439	2925	2484	2250	1752	2687	1621	2174	2178	1487	1766		Dst	3.50077	3.87121	4.79631	3.43887	3.61272	2.24036	3.46976	2.23907	2.61618	3.26084	1.8649	2.381		Dst	1851.53	2121.51	-0.196391	0.433468	0.999119		1803.53	2763.53	-0.615797	0.00311742	0.0276142		2012.65	2709.38	-0.428899	0.0326215	0.107839		Dst	1	33947306
ENSMUSG00000036751	3088	2443	2348	2683	2119	4110	2699	3541	3194	2516	3505	2686		Cox6b1	236.324	227.938	226.328	218.345	200.005	308.947	204.877	287.521	225.944	221.432	258.4	212.879		Cox6b1	2858.77	3122.82	-0.127542	0.523397	0.999119		2780.78	2738.91	0.0219505	0.844543	0.933349		2969.45	2684.83	0.145497	0.398065	0.630842		Cox6b1	7	30316286
ENSMUSG00000045975	2407	2089	2314	2436	2642	2792	2456	2649	3816	3228	3046	2642		C2cd2	16.7914	17.7669	20.3321	18.0709	22.7312	19.131	16.9941	19.6068	24.6067	25.8967	20.4698	19.0871		C2cd2	3074.41	2685.67	0.195144	0.271652	0.98277		2993.4	2411.32	0.312002	0.0414957	0.166135		2551.37	2363.9	0.10999	0.424331	0.655614		C2cd2	16	97656409
ENSMUSG00000020869	1396	1237	1119	1325	2180	3386	3178	2983	2756	2790	2286	1348		Lrrc59	24.6143	26.5909	24.8508	24.8433	47.4064	58.6408	55.5795	55.8043	44.9175	56.5725	38.8285	24.6143		Lrrc59	2228.08	2944.12	-0.402191	0.108589	0.847457		2170.92	1319.52	0.718189	0.00296593	0.0267079		2796.99	1293.52	1.11293	4.9417e-20	3.72186e-18		Lrrc59	11	94520593
ENSMUSG00000042770	3705	3083	3148	3851	1916	2154	2392	1754	2304	2089	2134	4571		Hebp1	54.0956	54.8793	57.8918	59.7913	34.5023	30.8909	34.6412	27.1716	31.095	35.0761	30.0151	69.1163		Hebp1	2694.7	2080.45	0.373212	0.18653	0.943665		2619.51	3579.53	-0.450519	0.0943499	0.281502		1975.27	3508.93	-0.829074	6.2444e-11	1.57169e-09		Hebp1	6	135114520
ENSMUSG00000027222	2090	2060	1663	2279	2502	4890	4244	3467	4023	2714	3163	2201		Pex16	63.7988	76.6646	63.9392	73.9778	94.1959	146.618	128.499	112.288	113.514	95.2742	93.0118	69.5796		Pex16	2897.43	3765.71	-0.378215	0.0787146	0.787824		2820.53	2102.72	0.423796	0.0188475	0.098277		3578.12	2061.3	0.795882	1.20916e-06	1.51007e-05		Pex16	2	92205021
ENSMUSG00000002944	918	440	600	693	4230	3281	10741	2366	1974	2753	3332	2795		Cd36	13.8552	8.09626	11.4059	11.1223	78.7388	48.6393	160.795	37.8876	27.5392	47.7832	48.4448	43.6865		Cd36	2642.42	5163.47	-0.966536	0.0149324	0.459155		2570.1	679.905	1.91784	5.037e-16	3.14237e-13		4887.85	666.358	2.87473	2.56587e-09	5.0599e-08		Cd36	5	17986688
ENSMUSG00000030629	2250	1807	1899	2512	2977	4002	3464	3505	3791	2657	3203	2789		Zfand6	27.0435	26.4789	28.7484	32.1064	44.1304	47.2464	41.2969	44.6973	42.1181	36.7258	37.086	34.7156		Zfand6	2984.67	3523.19	-0.239226	0.0824634	0.795848		2904.36	2194.32	0.404462	0.0015744	0.0167693		3347.46	2150.99	0.637985	1.62522e-07	2.41832e-06		Zfand6	7	84262974
ENSMUSG00000041841	2052	1739	1748	1974	1875	4458	2943	3016	3046	2450	3410	2032		Rpl37	66.0237	68.2156	70.839	67.5399	74.405	140.888	93.9228	102.96	90.5914	90.6542	105.694	67.7083		Rpl37	2625.35	3056.68	-0.219579	0.353556	0.999119		2554.33	1953.68	0.386864	0.0164579	0.0895038		2906.56	1915.19	0.602099	0.0013717	0.00795564		Rpl37	15	5146127
ENSMUSG00000090733	2337	1554	1996	2225	1903	4972	3217	2939	2616	2586	2817	621		Rps27	121.406	98.4222	130.602	122.914	121.926	253.701	165.764	161.992	125.618	154.493	140.974	33.4093		Rps27	2084.52	3230.3	-0.632032	0.111332	0.856155		2030.69	2101.23	-0.0492947	0.896134	0.9568		3071.78	2059.68	0.576826	0.00657967	0.029526		Rps27	3	90119829
ENSMUSG00000011179	1797	1332	1550	1545	1585	3344	3217	3016	2538	2327	3552	1674		Odc1	28.5953	25.8412	31.0662	26.1437	31.1068	52.2666	50.7758	50.9204	37.3313	42.5837	54.4494	27.5866		Odc1	2424.43	2776.49	-0.195737	0.448064	0.999119		2358.4	1617.87	0.543774	0.0114939	0.0700786		2638	1585.96	0.734417	5.69253e-05	0.000478416		Odc1	12	17594795
ENSMUSG00000024140	3361	2285	3431	3307	1676	2414	3450	1269	1932	1393	1823	4254		Epas1	32.5777	27.0023	41.8873	34.0861	20.0357	22.9827	33.1688	13.0505	17.3099	15.5276	17.0221	42.7018		Epas1	2272.62	2198.41	0.0478254	0.896842	0.999119		2207.87	3224.47	-0.546398	0.0932691	0.279312		2085.46	3160.94	-0.599803	0.0146433	0.0566801		Epas1	17	87061128
ENSMUSG00000000631	2469	2435	2243	2922	2447	2927	2054	2452	2967	2655	2648	2360		Myo18a	8.34185	10.03	9.54508	10.4981	10.1966	9.71348	6.88336	8.78971	9.26602	10.3159	8.6185	8.25751		Myo18a	2569.73	2514.18	0.0316021	0.861402	0.999119		2501.43	2621.38	-0.0676428	0.624894	0.815807		2389.52	2569.81	-0.105072	0.509641	0.72438		Myo18a	11	77654072
ENSMUSG00000021660	2303	1718	1910	2026	1902	3936	2697	3273	2516	2209	2898	2263		Btf3	71.7561	65.2604	74.9561	67.1267	73.0893	120.457	83.3498	108.199	72.4619	79.1516	86.9833	73.0206		Btf3	2381.87	2949.76	-0.308664	0.1263	0.875771		2317.05	2065.64	0.165694	0.169502	0.402414		2804.7	2024.87	0.470223	0.00768129	0.0333588		Btf3	13	98446404
ENSMUSG00000074272	3879	3446	2912	3164	1453	1612	2243	1694	2646	2286	1796	3208		Ceacam1	36.1999	39.2071	34.2285	31.3989	16.7237	14.7762	20.7623	16.7731	22.8251	24.5337	16.1461	31.004		Ceacam1	2410.83	1766.92	0.448183	0.0499935	0.715857		2346.12	3484.86	-0.570917	0.00599506	0.0437909		1677.02	3416.21	-1.02636	2.41972e-12	7.55208e-11		Ceacam1	7	25161132
ENSMUSG00000020964	3587	3265	3216	3324	1886	1158	2263	1657	1916	1654	1505	2376		Sel1l	22.7183	25.211	25.6548	22.387	14.7321	7.20384	14.2163	11.1347	11.2169	12.047	9.18234	15.5843		Sel1l	1805.41	1784.13	0.0172155	0.948447	0.999119		1756.55	3493.66	-0.992076	4.61001e-08	4.12962e-06		1692.2	3424.98	-1.0174	9.96856e-07	1.26674e-05		Sel1l	12	91772817
ENSMUSG00000034243	2683	2537	2016	2676	2159	2025	2289	2191	3162	2216	2570	1897		Golgb1	12.2554	14.1283	11.5986	12.9982	12.1629	9.08537	10.3708	10.6185	13.3507	11.6406	11.3087	8.97366		Golgb1	2360.44	2208.49	0.0962539	0.602652	0.999119		2297.61	2573.55	-0.16355	0.310477	0.569025		2097.03	2522.82	-0.267009	0.0529171	0.156034		Golgb1	16	36695502
ENSMUSG00000054072	5975	4526	3465	4299	1694	1252	1391	1938	3188	1584	2092	5544		Iigp1	55.5975	51.3445	40.6097	42.5379	19.4406	11.4428	12.8382	19.133	27.4202	16.9501	18.7522	53.424		Iigp1	2980.53	1613.68	0.885363	0.0131862	0.435923		2896.02	4712.17	-0.70231	0.036724	0.154094		1532.56	4618.8	-1.59203	5.75562e-15	2.39292e-13		Iigp1	18	60509099
ENSMUSG00000018900	1271	1285	1359	1507	3468	5651	5411	3715	3482	3351	2850	2804		Slc22a5	22.4249	27.6407	30.2004	28.2741	75.4644	97.9312	94.6936	69.5434	56.7869	67.9921	48.4398	51.234		Slc22a5	3029.47	4568.09	-0.592715	0.00212695	0.168368		2949.84	1418.13	1.05678	3.43448e-10	6.24932e-08		4338.87	1390.31	1.64235	5.50863e-24	5.99278e-22		Slc22a5	11	53755368
ENSMUSG00000037580	4284	3606	3073	4043	2348	2185	1360	1662	2012	1821	2031	3247		Gch1	37.1334	38.1068	33.5495	37.2657	25.101	18.6028	11.6926	15.2848	16.1205	18.152	16.9589	29.1469		Gch1	2207.53	1946.68	0.181588	0.521242	0.999119		2146.4	3885.83	-0.856394	4.22479e-05	0.00111986		1850.04	3809.06	-1.04229	7.45115e-07	9.68847e-06		Gch1	14	47391352
ENSMUSG00000019802	3062	2752	2504	2917	1972	2164	2419	2363	2308	2106	1807	2251		Sec63	18.8812	20.6887	19.4476	19.1272	14.9972	13.1067	14.7951	15.4597	13.1551	14.9342	10.7338	14.3746		Sec63	2054.17	2260.28	-0.138046	0.406975	0.999119		1999.56	2922.1	-0.547548	0.000140961	0.00284331		2146.44	2864.55	-0.416423	0.000255808	0.00182552		Sec63	10	42637492
ENSMUSG00000027620	2323	1845	2217	2130	1812	2838	2812	2507	2555	2381	2675	3047		Rbm39	18.1209	17.5464	21.7823	17.6685	17.4328	21.7447	21.7572	20.749	18.4228	21.3594	20.1014	24.6149		Rbm39	2579.27	2500.1	0.0446957	0.785811	0.999119		2508.96	2220.28	0.176378	0.22767	0.476794		2374.87	2176.59	0.126219	0.360695	0.595178		Rbm39	2	155989159
ENSMUSG00000044252	2994	2448	2444	2579	2284	2663	2778	2675	3114	2358	2060	2503		Osbpl1a	20.8327	20.7667	21.4192	19.0826	19.6006	18.2002	19.1728	19.7484	20.0285	18.8685	13.8081	18.0364		Osbpl1a	2420.7	2633.07	-0.12132	0.467431	0.999119		2356.62	2720.81	-0.207348	0.17624	0.411132		2500.75	2667.18	-0.0929538	0.386966	0.620778		Osbpl1a	18	12888371
ENSMUSG00000026589	2976	3014	2847	3085	2030	1613	2462	1961	2641	2309	2899	3365		Sec16b	29.8057	36.8021	35.914	32.8559	25.075	15.8676	24.4576	20.8381	24.4495	26.5944	27.9697	34.9018		Sec16b	2708.19	2057.09	0.396863	0.0580148	0.743798		2633.57	3116.16	-0.242649	0.116688	0.322467		1952.03	3055.01	-0.646305	0.000128597	0.000993756		Sec16b	1	157334298
ENSMUSG00000021102	2181	1977	1694	2198	2809	3762	2602	2962	3959	2921	4051	1746		Glrx5	32.0949	35.469	31.3981	34.3953	50.9813	54.3764	37.9793	46.2465	53.8519	49.4324	57.4269	26.6085		Glrx5	3032.23	3075.19	-0.0202254	0.937304	0.999119		2951.24	2089.64	0.498108	0.0359166	0.151984		2922.95	2048.44	0.512808	0.000474686	0.00315265		Glrx5	12	104998947
ENSMUSG00000021486	2591	2414	2310	3022	1992	3499	2382	2667	2730	2191	2818	2854		Prelid1	51.4998	58.4975	57.8308	63.874	48.8322	68.3115	46.9612	56.2438	50.1575	50.0818	53.9575	58.7473		Prelid1	2551.06	2645.8	-0.0527322	0.763965	0.999119		2481.21	2687.7	-0.115256	0.345471	0.60371		2515.35	2634.77	-0.0667341	0.672066	0.833939		Prelid1	13	55468313
ENSMUSG00000051510	3081	2741	2559	2996	2302	2604	2083	2165	3051	2497	3430	2196		Mafg	29.7414	32.2582	31.1135	30.754	27.4065	24.69	19.9442	22.1738	27.2236	27.7196	31.896	21.9532		Mafg	2684.28	2330.15	0.204311	0.27002	0.982501		2611.56	2958.72	-0.179967	0.216723	0.463311		2213.95	2900.44	-0.389886	0.00420789	0.0204819		Mafg	11	120515943
ENSMUSG00000062624	3435	3101	2836	2668	1580	1173	1359	1399	2189	1684	1419	1884		Cyp2c67	107.459	118.271	111.746	88.7551	60.961	36.0434	42.1691	46.4352	63.299	60.584	42.7633	61.037		Cyp2c67	1732.84	1417.24	0.290414	0.191396	0.948415		1686.91	3141.51	-0.897093	3.86922e-07	2.43998e-05		1345.58	3079.75	-1.1951	4.59202e-11	1.18162e-09		Cyp2c67	19	39597286
ENSMUSG00000030541	1942	1858	2182	2391	2841	3684	3134	2337	2428	2627	2995	3557		Idh2	40.6583	47.425	57.5392	53.2317	73.3584	75.7584	65.0815	51.9125	46.9876	63.2499	60.4045	77.1223		Idh2	2817.81	3034.13	-0.106777	0.611021	0.999119		2740.42	2189.48	0.323845	0.090597	0.274272		2882.27	2146.51	0.425365	0.0117653	0.0473953		Idh2	7	79744594
ENSMUSG00000000149	3634	3259	2318	3612	3133	3695	2542	2524	2764	2598	2658	2745		Gna12	57.641	63.0221	46.3094	60.9236	61.2894	57.5668	39.9927	42.4765	40.5246	47.3898	40.6138	45.0905		Gna12	2606.49	3029.7	-0.217023	0.26307	0.982445		2536.46	3313.52	-0.385809	0.00853566	0.0571049		2879.24	3248	-0.174078	0.3366	0.570887		Gna12	5	140744163
ENSMUSG00000011831	2937	2235	2227	2685	2082	1808	1950	2833	3103	2700	2289	2395		Evi5	19.7439	18.3176	18.8564	19.194	17.2619	11.9382	13.0024	20.2064	19.2817	20.8734	14.8234	16.6736		Evi5	2538.08	2217.64	0.194809	0.382737	0.999119		2471.35	2611.03	-0.0795575	0.591909	0.796447		2106.51	2559.42	-0.281258	0.118167	0.28378		Evi5	5	107892661
ENSMUSG00000035545	2014	2290	2029	2717	2940	3048	3034	2077	3853	2179	2760	2423		Leng8	17.0641	23.6549	21.6528	24.4796	30.722	25.3659	25.4975	18.6712	30.1757	21.2315	22.5271	21.2605		Leng8	2675.41	2825.31	-0.0784304	0.711565	0.999119		2603.55	2362.99	0.140113	0.448176	0.692074		2682.72	2316.62	0.211651	0.24451	0.466758		Leng8	7	4140038
ENSMUSG00000022193	1735	1512	1431	1761	2323	4598	3323	3373	2817	2730	3225	1882		Psmb5	104.569	111.101	108.631	112.864	172.676	272.198	198.652	215.692	156.937	189.22	187.244	117.468		Psmb5	2572.28	3402.29	-0.403601	0.0694873	0.774045		2503.63	1672.51	0.581959	0.00122467	0.0139366		3234.3	1639.53	0.980394	7.24914e-10	1.5497e-08		Psmb5	14	54851576
ENSMUSG00000040706	3604	3461	3196	3964	1746	2096	2006	1694	2239	2169	2298	4751		Agmat	138.789	162.493	155.019	162.329	82.9265	79.2816	76.6231	69.2144	79.7001	96.057	85.2497	189.475		Agmat	2784.32	1909.9	0.543804	0.0538117	0.726899		2706.37	3703.75	-0.452656	0.0988473	0.289417		1814.02	3630.88	-1.00118	1.62094e-16	8.15969e-15		Agmat	4	141473983
ENSMUSG00000030655	2367	1502	1704	1696	2347	1847	2237	1845	2626	2593	2430	1550		Smg1	5.34738	4.1369	4.84865	4.07436	6.53935	4.09846	5.01265	4.42234	5.48368	6.73666	5.28837	3.62635		Smg1	2228.29	2122.27	0.0704531	0.769768	0.999119		2170.13	1879.31	0.20739	0.330693	0.589504		2014.56	1842.1	0.128675	0.471536	0.694734		Smg1	7	117730531
ENSMUSG00000045973	2843	2705	3732	3431	2038	4428	3461	1621	2958	1852	1512	2596		Slc25a51	27.9569	32.4296	46.2235	35.8777	24.717	42.7692	33.7577	16.9125	26.8872	20.9437	14.3231	26.4371		Slc25a51	2144.63	2866.69	-0.418749	0.171701	0.935382		2087.51	3339.74	-0.677846	0.00530398	0.0400043		2723.92	3274.39	-0.265315	0.301192	0.533655		Slc25a51	4	45395923
ENSMUSG00000032115	2491	2505	2342	2160	1195	1171	1134	1225	1525	1407	957	1066		Hyou1	18.6681	22.8874	22.1066	17.2136	11.0452	8.61974	8.42942	9.74036	10.5641	12.1261	6.90893	8.27331		Hyou1	1203.38	1205.64	-0.00267547	0.990295	0.999119		1172.35	2487.89	-1.0857	2.8981e-07	1.91758e-05		1145.16	2439.12	-1.09111	1.67259e-12	5.32565e-11		Hyou1	9	44290787
ENSMUSG00000014956	2244	1686	1837	2013	1958	2758	2482	3331	2741	2193	2335	2040		Ppp1cb	11.1415	10.2056	11.4878	10.6281	11.9898	13.4501	12.2231	17.5472	12.5795	12.5216	11.1681	10.4893		Ppp1cb	2242.7	2655.29	-0.243693	0.183398	0.940161		2182.91	2018.66	0.112774	0.355977	0.613478		2523.29	1978.81	0.350726	0.0247358	0.0866817		Ppp1cb	5	32616187
ENSMUSG00000038991	3058	2833	2660	2909	2065	2799	2257	2089	1748	1804	1856	2344		Txndc5	36.886	41.6613	40.4124	37.3129	30.7201	33.1618	27.0032	26.7347	19.4895	25.0242	21.5663	29.2805		Txndc5	1882.37	2327.74	-0.306552	0.0976366	0.827386		1831.13	2987.1	-0.706169	1.02413e-05	0.000348044		2211.77	2928.35	-0.404787	0.00156085	0.00885418		Txndc5	13	38684055
ENSMUSG00000025823	2624	2833	2476	2544	1288	1199	2019	1223	1293	1396	1192	2221		Pdia4	59.2649	78.0086	70.4358	61.1001	35.878	26.5989	45.2303	29.3071	26.994	36.2593	25.9348	51.9492		Pdia4	1487.57	1449.23	0.0375338	0.891316	0.999119		1446.95	2743.69	-0.923213	0.000127803	0.00265269		1374.73	2689.93	-0.968273	2.01502e-07	2.91634e-06		Pdia4	6	47773075
ENSMUSG00000031584	1628	1336	1142	1279	2424	3294	2255	3921	3347	3304	2998	1182		Gsr	32.0298	32.0456	28.2993	26.7585	58.8182	63.6554	44.0054	81.8484	60.8682	74.7549	56.8205	24.0832		Gsr	2621.76	3013.54	-0.200948	0.537274	0.999119		2554.61	1396.45	0.871274	0.00384692	0.0319382		2865.14	1368.88	1.06555	2.23656e-08	3.81501e-07		Gsr	8	34142551
ENSMUSG00000059263	2268	2056	1909	2148	2569	2569	2444	2928	3370	3065	2350	1803		Usp47	8.93402	9.8739	9.4715	8.99765	12.4809	9.93983	9.54913	12.2374	12.2707	13.8846	8.91752	7.35521		Usp47	2565.19	2680.11	-0.0632031	0.789455	0.999119		2499.34	2181.95	0.195859	0.366201	0.623409		2545.94	2139.01	0.251092	0.0710001	0.19549		Usp47	7	111622711
ENSMUSG00000047036	3768	3078	2594	3837	1876	2019	2429	1927	2659	1959	1834	1959		Zfp445	27.556	27.4432	23.8937	29.8392	16.9206	14.5028	17.6194	14.952	17.9745	16.4755	12.9204	14.8366		Zfp445	2025.44	2089.87	-0.0451153	0.791107	0.999119		1971.82	3428.91	-0.798365	2.21704e-07	1.5368e-05		1984.05	3361.05	-0.760699	6.58764e-09	1.22274e-07		Zfp445	9	122673594
ENSMUSG00000018171	2299	1899	2154	2089	1583	3283	2128	2457	4057	2667	2659	1511		Vmp1	32.2546	32.4817	38.0633	31.166	27.3912	45.2412	29.613	36.5738	52.6128	43.0303	35.9371	21.9539		Vmp1	2606.39	2361.21	0.142467	0.613518	0.999119		2538.87	2201.57	0.205742	0.417617	0.669444		2245.25	2158.26	0.0573453	0.748777	0.874749		Vmp1	11	86474691
ENSMUSG00000037820	1557	1282	945	1302	2088	3759	3294	2989	2853	2229	2290	1482		Tgm2	18.308	18.3781	13.9956	16.28	30.2804	43.4145	38.4179	37.2899	31.009	30.1413	25.9394	18.0466		Tgm2	2129.55	3033.02	-0.51032	0.0199743	0.53386		2073.69	1313.45	0.658684	0.00149272	0.0161454		2881.94	1287.46	1.1625	2.45466e-13	8.70783e-12		Tgm2	2	157958322
ENSMUSG00000058600	1515	824	1467	1953	1891	5127	3492	3096	2359	2670	3211	1855		Rpl30	27.1813	18.0238	33.151	37.2607	41.8435	90.3508	62.1427	58.9347	39.1219	55.0894	55.4971	34.4665		Rpl30	2445.23	3368.05	-0.462131	0.0855719	0.804578		2379.61	1486.05	0.679091	0.00947974	0.0613758		3202.46	1456.59	1.13664	8.64279e-06	8.95941e-05		Rpl30	15	34440651
ENSMUSG00000022285	2068	1638	1624	1865	1943	3151	2524	3136	3065	2505	2469	1920		Ywhaz	27.21	26.2757	26.9137	26.0944	31.5304	40.7228	32.9402	43.7791	37.2772	37.904	31.2948	26.1622		Ywhaz	2400.76	2702.97	-0.171173	0.387158	0.999119		2337.55	1866.43	0.324627	0.0396852	0.161553		2569.09	1829.59	0.489868	0.000804558	0.00501268		Ywhaz	15	36771014
ENSMUSG00000027367	3307	2675	2492	3091	1984	2409	2874	2630	2681	2199	2302	2785		Stard7	32.1868	31.7416	30.5492	31.9914	23.8157	23.0298	27.7452	27.1589	24.1198	24.6132	21.5835	28.0714		Stard7	2406.89	2496.74	-0.0529881	0.736961	0.999119		2341.81	2996.51	-0.355839	0.00348069	0.0299643		2370.76	2937.32	-0.309118	0.00893877	0.0378344		Stard7	2	127112138
ENSMUSG00000020098	3285	2590	2939	3117	2003	3173	2385	2169	2038	2001	2664	4447		Pcbd1	217.86	209.413	245.5	219.821	163.833	206.692	156.888	152.621	124.934	152.612	170.196	305.425		Pcbd1	2703.38	2447.36	0.143467	0.608263	0.999119		2626.88	3103.36	-0.240498	0.362541	0.619654		2325.9	3042.2	-0.387146	0.00655902	0.0294584		Pcbd1	10	60925110
ENSMUSG00000074064	1884	1818	1645	2163	2627	5311	2964	2985	4086	3344	3985	3078		Mlycd	34.3939	40.4628	37.8247	41.9902	59.1479	95.2331	53.6707	57.8173	68.9499	70.2047	70.0812	58.1922		Mlycd	3488.71	3474.46	0.00581642	0.978827	0.999119		3394.98	1953.42	0.797472	9.83509e-10	1.50701e-07		3304.42	1914.97	0.787222	5.31199e-05	0.000451669		Mlycd	8	120121617
ENSMUSG00000020664	2859	2392	2299	2983	1811	2363	2850	3019	2667	2239	2126	2715		Dld	42.0607	42.9028	42.6001	46.6667	32.8594	34.1458	41.5878	47.1236	36.2677	37.8805	30.13	41.3645		Dld	2357.1	2528.03	-0.101154	0.594692	0.999119		2293.8	2730.91	-0.251831	0.0673317	0.227237		2400.82	2677	-0.156992	0.29663	0.528777		Dld	12	31381276
ENSMUSG00000027397	1278	1032	664	963	2179	3160	2087	2616	4241	2615	3713	1074		Slc20a1	12.4097	12.2172	8.12095	9.94369	26.0955	30.139	20.1007	26.9514	38.0656	29.2012	34.7318	10.8002		Slc20a1	2767.33	2538.92	0.124341	0.711372	0.999119		2694.33	1014.15	1.4096	3.74383e-05	0.00101865		2413.66	994.047	1.27947	5.66347e-12	1.6677e-10		Slc20a1	2	129040684
ENSMUSG00000029430	1790	1459	1418	1696	2040	3664	2587	3528	2859	2807	3135	1566		Ran	36.6545	36.4243	36.5729	36.931	51.5209	73.6955	52.5448	76.6507	54.1157	66.1023	61.8422	33.2095		Ran	2504.18	2965.64	-0.244103	0.340553	0.999119		2438.08	1650.69	0.562607	0.0101088	0.0639093		2819.61	1618.11	0.801303	1.64063e-06	2.00167e-05		Ran	5	129097133
ENSMUSG00000034108	3128	2846	3044	3483	2505	3975	2725	1936	2325	2261	3218	3511		Ccs	95.1094	105.5	116.576	112.616	93.9384	118.715	82.183	62.4561	65.3453	79.06	94.2574	110.556		Ccs	2734.77	2803.99	-0.036111	0.884074	0.999119		2658.44	3258.93	-0.293794	0.113068	0.315985		2664.96	3194.84	-0.261534	0.171961	0.36878		Ccs	19	4875394
ENSMUSG00000061306	1931	1779	1499	1897	2034	3215	2394	2650	2376	2549	2217	1859		Slc38a10	16.2946	18.302	15.9321	17.0224	21.1686	26.6473	20.0375	23.7258	18.5329	24.7361	18.0219	16.2456		Slc38a10	2188.32	2590.51	-0.243662	0.206229	0.956478		2130.94	1845.87	0.20693	0.218665	0.465696		2462.25	1809.49	0.444538	0.00127778	0.00750944		Slc38a10	11	119994786
ENSMUSG00000037573	4932	4301	2376	4525	2228	1989	2312	1553	1721	1654	1829	3579		Tob1	116.797	124.177	70.8702	113.951	65.0732	46.2652	54.3069	39.0205	37.6724	45.0446	41.7248	87.774		Tob1	2133.02	2063.98	0.0475156	0.872504	0.999119		2073.25	4147.41	-1.0004	0.000755934	0.00987633		1959.16	4065.12	-1.05333	6.05544e-07	8.01742e-06		Tob1	11	94102280
ENSMUSG00000037936	5154	4499	3177	4358	1583	1218	1416	967	1483	1626	1461	3236		Scarb1	32.8541	34.9642	25.5077	29.5409	12.4453	7.62612	8.95297	6.54011	8.73818	11.9197	8.97157	21.3624		Scarb1	1904	1332.5	0.51502	0.108246	0.847457		1851.18	4445.35	-1.26397	1.14158e-05	0.000380555		1264.76	4357.47	-1.78517	1.50897e-18	9.5012e-17		Scarb1	5	125354151
ENSMUSG00000028936	2077	1493	1846	2035	1924	3876	2702	2847	2612	2193	3024	2356		Rpl22	38.6597	33.88	43.2776	40.2789	44.1678	70.8626	49.8846	56.2241	44.9397	46.9418	54.2221	45.4144		Rpl22	2450.45	2835.32	-0.210624	0.271009	0.982725		2383.5	1933.81	0.301669	0.0243073	0.116923		2695.57	1895.64	0.508116	0.00314265	0.0160259		Rpl22	4	152410199
ENSMUSG00000031445	5674	5008	5735	6382	1008	490	700	631	1223	899	1372	7228		Proz	55.4037	59.6178	70.5329	66.267	12.1392	4.69956	6.77964	6.5372	11.0385	10.0951	12.9055	73.0909		Proz	2609.45	737.895	1.82237	NA	1		2531.22	5945.65	-1.23201	NA	1		700.199	5828.74	-3.05846	4.79669e-36	1.20422e-33		Proz	8	13110914
ENSMUSG00000037622	3296	2995	2357	3093	2564	2131	1993	1639	2829	2658	1981	3657		Wdtc1	37.2058	41.2175	33.5113	37.1274	35.696	23.6275	22.3146	19.6298	29.5183	34.5046	21.5417	42.7508		Wdtc1	2706.06	2142.26	0.337184	0.205581	0.956478		2633.51	3045.12	-0.209639	0.33043	0.589274		2034.28	2985.04	-0.553625	0.00374897	0.0185705		Wdtc1	4	133019770
ENSMUSG00000001416	1661	1509	1534	1679	2205	3948	2950	3029	2836	2860	2811	1639		Cct3	14.1285	15.6486	16.4346	15.1868	23.1319	32.9847	24.8889	27.3361	22.298	27.9763	23.0334	14.4378		Cct3	2457.14	3040.06	-0.307275	0.185863	0.942729		2392.84	1664.22	0.523865	0.0123542	0.0733527		2889.63	1631.49	0.825082	2.40008e-08	4.06913e-07		Cct3	3	88204423
ENSMUSG00000000346	2985	2192	2112	2408	1934	2600	2861	2547	2684	2113	2359	2616		Dazap2	55.7713	49.9308	49.7015	47.8425	44.5658	47.7145	53.0204	50.4903	46.3536	45.401	42.4587	50.6174		Dazap2	2355.5	2502.38	-0.0874248	0.535661	0.999119		2291.72	2508.86	-0.130789	0.263568	0.517245		2376.45	2459.23	-0.0493378	0.682345	0.839826		Dazap2	15	100513230
ENSMUSG00000015165	2534	2333	1857	2471	2187	2797	3098	2504	3345	2578	2776	2983		Hnrnpl	23.064	25.8884	21.2887	23.9162	24.5502	25.0053	27.9685	24.1811	28.1423	26.9843	24.34	28.1176		Hnrnpl	2814.5	2668.29	0.0768781	0.575204	0.999119		2738.75	2385.48	0.199177	0.09762	0.286977		2533.74	2338.43	0.115815	0.339293	0.573294		Hnrnpl	7	28507966
ENSMUSG00000028788	3008	2346	2275	2614	2110	2707	2562	2391	2369	2207	2281	2604		Ptp4a2	37.2362	35.4061	35.4714	34.41	32.2143	32.9145	31.4576	31.4037	27.1074	31.4188	27.2011	33.3829		Ptp4a2	2291.09	2468.64	-0.107852	0.447119	0.999119		2229.18	2655.1	-0.252551	0.0389311	0.159711		2344.99	2602.66	-0.150474	0.142342	0.323133		Ptp4a2	4	129705012
ENSMUSG00000011257	1188	1004	992	1112	2654	4090	3198	3250	3106	2721	2459	1122		Pabpc4	15.9845	16.4694	16.8114	15.9103	44.0415	54.0527	42.6796	46.3958	38.6295	42.1028	31.8723	15.634		Pabpc4	2270.31	3320.57	-0.548595	0.0544931	0.729376		2212.09	1116.94	0.985838	0.000400659	0.00612311		3155.71	1094.93	1.52738	1.95344e-33	4.06939e-31		Pabpc4	4	123156144
ENSMUSG00000090862	1769	1435	1687	1826	1941	4125	3129	2944	2668	1972	2709	1817		Rps13	35.6187	35.2261	42.7833	39.0969	48.2009	81.5804	62.4906	62.8929	49.6559	45.6622	52.5451	37.888		Rps13	2197.16	3024.4	-0.461117	0.0261479	0.587381		2137.72	1748.85	0.289905	0.0567884	0.203859		2874.82	1714.41	0.746093	1.76615e-05	0.000170536		Rps13	7	115930740
ENSMUSG00000028530	2538	2008	1939	2043	2065	2004	2153	2534	2585	2113	1787	1704		Jak1	19.0282	18.354	18.3102	16.2879	19.0944	14.7576	16.0107	20.157	17.9144	18.2182	12.9064	13.2304		Jak1	1977.82	2230.64	-0.173471	0.387033	0.999119		1926.15	2214.02	-0.201068	0.238885	0.489415		2118.6	2170.33	-0.0350558	0.809112	0.907915		Jak1	4	101009564
ENSMUSG00000039062	2692	2660	2468	2806	2353	2160	3026	1793	2364	2011	1468	2837		Anpep	35.2747	42.4945	40.7327	39.0992	38.0268	27.8006	39.3293	24.9277	28.6333	30.304	18.5305	38.4985		Anpep	2106.74	2371.17	-0.170602	0.510938	0.999119		2050.37	2772.88	-0.435554	0.0479042	0.182387		2249.9	2718.4	-0.272912	0.115482	0.278906		Anpep	7	79471551
ENSMUSG00000068267	1759	1779	1205	1581	2643	4127	2309	3113	3766	3213	3463	2251		Cenpb	19.5064	24.0519	16.8309	18.6438	36.1482	44.9528	25.3976	36.6271	38.6034	40.9752	36.9944	25.8513		Cenpb	3058.93	3080.08	-0.0099562	0.965436	0.999119		2978.07	1643.38	0.857706	1.20675e-05	0.000396979		2929.07	1611.01	0.862488	7.55263e-06	7.95565e-05		Cenpb	2	131017102
ENSMUSG00000036550	2725	2330	2226	2846	2406	1784	2581	2072	2715	2350	1679	1918		Cnot1	8.59975	8.96473	8.84817	9.55092	9.36469	5.53	8.07916	6.9378	7.91997	8.52877	5.10438	6.2685		Cnot1	2099.21	2264.28	-0.109123	0.646013	0.999119		2044.8	2627.72	-0.36203	0.0542341	0.197573		2148.75	2575.88	-0.261887	0.122406	0.290713		Cnot1	8	96446079
ENSMUSG00000061130	2187	1972	2087	2391	2047	2084	2278	2721	3451	2796	2577	2780		Ppm1b	22.5669	24.808	27.124	26.2357	26.0507	21.1218	23.315	29.7895	32.9156	33.1787	25.6159	29.7073		Ppm1b	2801.88	2321.13	0.271642	0.129407	0.878522		2727.58	2250.75	0.277249	0.0487308	0.184329		2204.58	2206.47	-0.00128772	0.993042	0.996767		Ppm1b	17	85264169
ENSMUSG00000022234	1784	1649	1820	1992	2149	3728	2502	2951	2679	2569	2562	2015		Cct5	34.9468	39.3817	44.9048	41.4947	51.9191	71.7297	48.6136	61.333	48.5087	57.873	48.3464	40.8774		Cct5	2378.14	2846.08	-0.259322	0.180241	0.93659		2315.16	1891.57	0.291556	0.0649225	0.222192		2705.86	1854.41	0.545426	0.000806419	0.00502268		Cct5	15	31590946
ENSMUSG00000039168	2719	2269	2395	2623	1832	2400	1760	2158	2498	2242	2464	3323		Dap	76.532	77.8628	84.9079	78.5096	63.5972	66.3523	49.1366	64.4463	64.9921	72.5719	66.8109	96.8634		Dap	2548.05	2065.5	0.302899	0.122308	0.868644		2478.24	2603.45	-0.0711514	0.660199	0.837719		1963.14	2552.17	-0.378624	0.00632938	0.0286372		Dap	15	31224460
ENSMUSG00000016528	1402	1265	959	1650	2170	3736	2762	3258	3528	3125	2558	1509		Mapkapk2	24.9802	27.479	21.5216	31.2624	47.6855	65.3832	48.8124	61.5902	58.1047	64.032	43.9057	27.8441		Mapkapk2	2591.85	2993.79	-0.208086	0.43753	0.999119		2525.54	1362.15	0.890548	0.000770582	0.0100004		2845.86	1335.21	1.09169	1.77089e-10	4.13321e-09		Mapkapk2	1	130981437
ENSMUSG00000028108	1929	1680	1842	1660	1964	3225	3570	2363	2386	2018	2753	2972		Ecm1	41.443	44.0038	49.8446	37.9244	52.0403	68.055	76.0757	53.8637	47.3832	49.8586	56.9768	66.1247		Ecm1	2442.07	2778.6	-0.186424	0.349002	0.999119		2374.5	1858.82	0.353472	0.0266817	0.124154		2638.38	1822.31	0.534355	0.00124788	0.00737648		Ecm1	3	95641459
ENSMUSG00000028521	2343	2004	1971	2039	2113	2500	1815	2967	2955	2416	2801	1861		Slc35d1	14.8864	15.523	15.7729	13.7761	16.5575	15.6016	11.4381	20.0008	17.3544	17.6528	17.1436	12.245		Slc35d1	2413.96	2390.08	0.0144333	0.947961	0.999119		2349.66	2175.97	0.110873	0.488625	0.725177		2271.91	2133.13	0.0908602	0.606104	0.791144		Slc35d1	4	103027846
ENSMUSG00000028719	1929	1530	1519	1741	2168	4135	3320	4521	2848	2284	2751	1722		Cmpk1	30.5612	29.5523	30.3113	29.3311	42.362	64.3465	52.1717	75.9951	41.7074	41.6134	41.9857	28.2532		Cmpk1	2308.54	3539.29	-0.616551	0.00840652	0.358087		2246.97	1743.1	0.366322	0.0268211	0.124681		3364.49	1708.7	0.977618	8.94704e-08	1.3938e-06		Cmpk1	4	114816533
ENSMUSG00000032271	4107	3774	3967	3344	801	1736	1837	873	1185	892	790	3350		Nnmt	141.199	158.187	171.783	122.255	33.964	58.6231	62.6435	31.8446	37.6583	35.2673	26.1642	119.275		Nnmt	1511.1	1298.76	0.218295	0.615418	0.999119		1467.95	3979.3	-1.43872	0.000448337	0.00667651		1233.21	3901.27	-1.66098	5.55629e-13	1.86627e-11		Nnmt	9	48503177
ENSMUSG00000019851	2492	2029	2030	2496	1944	2901	3218	3274	2787	2375	2700	2524		Perp	69.1724	68.6639	70.9724	73.675	66.5517	79.094	88.5991	96.422	71.5082	75.8137	72.1973	72.5554		Perp	2505.7	2844.8	-0.183308	0.268506	0.982501		2438.1	2346.69	0.0549151	0.551604	0.771228		2702.03	2300.38	0.232361	0.107974	0.265461		Perp	10	18720768
ENSMUSG00000029407	1968	1871	1636	2099	1828	2406	2368	2881	2486	2461	1996	1663		Uso1	18.2371	21.1381	19.0952	20.684	20.8923	21.8997	21.7656	28.3261	21.2945	26.2266	17.8182	15.9595		Uso1	2089.37	2393.59	-0.196278	0.351677	0.999119		2035.12	1969.46	0.0471315	0.800014	0.913284		2274.07	1930.68	0.236281	0.101367	0.253379		Uso1	5	92285797
ENSMUSG00000024527	1984	1860	1766	2162	2465	3151	2761	2857	3337	2748	3050	2106		Afg3l2	10.8871	12.4436	12.2059	12.6159	16.6827	16.9836	15.0278	16.6339	16.9263	17.3415	16.1229	11.9681		Afg3l2	2706.5	2842.38	-0.0706512	0.681395	0.999119		2634.64	2023.17	0.381041	0.0171539	0.0921414		2700.51	1983.36	0.445387	0.000127637	0.000987512		Afg3l2	18	67537834
ENSMUSG00000000673	5770	5003	5339	5545	861	562	742	528	1617	1263	1741	8263		Haao	66.7885	70.6022	77.8385	68.2525	12.2916	6.38959	8.51899	6.48444	17.301	16.8123	19.4132	99.0511		Haao	3135.4	695.159	2.17333	NA	1		3042.25	5646.57	-0.892238	NA	1		659.67	5535.51	-3.07002	1.64075e-50	8.68355e-48		Haao	17	84138585
ENSMUSG00000045302	1907	1764	1667	1995	1947	2644	2375	2342	2667	2269	2573	2198		Preb	14.3331	16.164	15.781	15.945	18.0482	19.5192	17.7056	18.6762	18.5288	19.6121	18.6295	17.1085		Preb	2340.84	2349.04	-0.00515272	0.968006	0.999119		2277.95	1908.78	0.255163	0.018503	0.0970019		2231.72	1871.21	0.254434	0.0219836	0.078814		Preb	5	31108197
ENSMUSG00000035780	4431	3616	3392	4883	1804	1119	1103	1952	2927	1502	1486	4084		Ugt2a3	113.408	112.832	109.347	132.899	56.9454	28.131	28.0013	53.0074	69.247	44.2092	36.6383	108.249		Ugt2a3	2402.08	1550.28	0.631967	0.0838174	0.800126		2335.49	4221.08	-0.853875	0.0056211	0.0418005		1472.62	4137.63	-1.49091	3.60185e-10	8.05153e-09		Ugt2a3	5	87472831
ENSMUSG00000024913	2391	2063	1243	1619	1630	1891	2650	1935	3307	3313	2670	1859		Lrp5	13.3038	13.9944	8.71113	9.57927	11.1856	10.3347	14.6251	11.4232	17.0084	21.199	14.3113	10.712		Lrp5	2706.64	2041.98	0.406398	0.0890052	0.814608		2636.91	1889.87	0.480403	0.0582614	0.207442		1938.03	1852.48	0.0651145	0.734395	0.867359		Lrp5	19	3634828
ENSMUSG00000028743	2744	2559	2551	3013	1942	2493	1822	2024	2408	2225	2717	2900		Akr7a5	82.9217	94.2793	97.0965	96.822	72.3789	73.9976	54.6124	64.8944	67.2628	77.3238	79.0945	90.7565		Akr7a5	2477.65	2100.33	0.238395	0.172404	0.935382		2409.74	2831.4	-0.232634	0.0868984	0.267667		1996.11	2775.71	-0.475729	0.000837836	0.00519687		Akr7a5	4	139038055
ENSMUSG00000032437	1937	1755	1765	1990	2012	2629	3251	2667	2550	2259	2247	1868		Stt3b	24.8644	27.4655	28.5366	27.164	31.8534	33.1475	41.3928	36.3233	30.2569	33.3476	27.7859	24.8326		Stt3b	2156.22	2655.21	-0.300512	0.0789128	0.787824		2099.12	1940.35	0.11345	0.415152	0.667329		2520.92	1902.18	0.40667	0.00192602	0.0106001		Stt3b	9	115071649
ENSMUSG00000032097	2922	2501	2393	2734	1945	1931	2706	1981	2534	1995	1902	2194		Ddx6	19.7042	20.5615	20.325	19.6051	16.1762	12.79	18.0994	14.1735	15.795	15.4711	12.3555	15.3218		Ddx6	2081.27	2169.18	-0.0596712	0.738982	0.999119		2025.75	2742.23	-0.436973	0.000532022	0.00759882		2058.65	2688.19	-0.384959	0.00569923	0.0263027		Ddx6	9	44516189
ENSMUSG00000024424	6352	5898	5218	6206	1464	1555	1772	1681	1914	1063	1367	1826		Ttc39c	47.5769	53.8583	49.2265	49.4298	13.524	11.44	13.1646	13.3588	13.2514	9.15627	9.86341	14.1639		Ttc39c	1475.92	1641.74	-0.153321	0.434274	0.999119		1435.49	6159.61	-2.10103	3.17397e-33	1.8481e-29		1558.95	6038.34	-1.95378	6.17215e-63	5.49377e-60		Ttc39c	18	12732953
ENSMUSG00000040466	1827	1579	1682	2048	2299	3952	2335	2099	2299	2451	2561	2226		Blvrb	35.5833	37.4931	41.2612	42.4159	55.2236	75.6023	45.1079	43.3743	41.3886	54.8972	48.0496	44.8981		Blvrb	2313.9	2686.64	-0.215624	0.32693	0.999119		2251.88	1855.68	0.278988	0.0488287	0.184475		2554.48	1819.13	0.489881	0.00978329	0.0407284		Blvrb	7	27147403
ENSMUSG00000024949	2283	1972	2063	2317	2246	2935	2387	2076	2981	2243	2499	2461		Sf1	19.9163	20.9735	22.6679	21.4941	24.1652	25.1491	20.6545	19.2151	24.0381	22.5025	21.0011	22.2336		Sf1	2450.49	2440.4	0.00602894	0.968871	0.999119		2384.61	2247.91	0.0853647	0.423678	0.673228		2318.64	2203.65	0.0734232	0.586309	0.77907		Sf1	19	6413720
ENSMUSG00000074882	2796	2722	3912	2963	1246	1798	3173	1059	1646	1505	1626	8413		Cyp2c68	87.8748	104.298	154.858	99.0261	48.2974	55.5045	98.9136	35.3131	47.818	54.3955	49.2289	273.825		Cyp2c68	3218.58	1808.9	0.831273	NA	1		3123.76	3270.94	-0.0664118	NA	1		1715.03	3207.12	-0.90274	0.0012109	0.00719196		Cyp2c68	19	39677278
ENSMUSG00000056201	2347	2155	2333	2524	1670	2640	2507	2463	2105	2051	2231	2725		Cfl1	44.7144	50.0546	55.9833	51.1346	39.2401	49.4026	47.3748	49.7865	37.0699	44.9366	40.9456	53.7647		Cfl1	2208.54	2328.47	-0.0765678	0.669522	0.999119		2148.27	2443.01	-0.185505	0.23945	0.48966		2212.16	2395.01	-0.114114	0.404511	0.637003		Cfl1	19	5540483
ENSMUSG00000059434	3890	3890	3742	4249	884	677	1028	785	2162	1643	2113	5917		Gckr	48.6211	59.2771	58.9098	56.4746	13.6272	8.31142	12.7446	10.4102	24.9785	23.6163	25.4418	76.5901		Gckr	2867.63	861.895	1.7344	4.09505e-06	0.0023021		2785.12	4118.35	-0.564319	0.118142	0.325198		817.841	4037.48	-2.30411	1.39046e-40	4.32189e-38		Gckr	5	31454787
ENSMUSG00000037366	3023	2563	2628	2718	1727	1920	2756	1986	2479	2299	2111	2765		Pafah2	45.2975	46.8216	49.5987	43.3088	31.9159	28.2584	40.9613	31.5739	34.3358	39.6163	30.4717	42.9069		Pafah2	2341.05	2115.47	0.146019	0.447812	0.999119		2278.15	2847.15	-0.321777	0.0297089	0.133889		2007.65	2791.1	-0.475132	0.00109406	0.00657092		Pafah2	4	134123631
ENSMUSG00000075590	1840	1741	2130	1889	1923	3386	3112	2558	3714	2089	2638	1317		Nrbp2	25.6027	29.5345	37.3299	27.9506	33.0009	46.2771	42.9503	37.7643	47.7689	33.4277	35.3603	18.978		Nrbp2	2319.96	2744.78	-0.242578	0.370691	0.999119		2258.89	1994.84	0.179557	0.50446	0.737214		2607.65	1955.78	0.415547	0.0130384	0.0514648		Nrbp2	15	75957367
ENSMUSG00000102070	2343	2789	1549	2186	1711	3331	1638	3742	2281	1699	5196	2246		Gm28661	186.419	270.538	155.231	184.952	167.898	260.317	129.268	315.889	167.756	155.457	398.253	185.064		Gm28661	2714.4	2619.95	0.0511286	0.887001	0.999119		2635.69	2310.02	0.190384	0.54896	0.769231		2492.91	2264.64	0.138625	0.603255	0.78911		Gm28661	1	24653966
ENSMUSG00000026848	1278	999	1146	1441	2548	4147	3019	3662	3801	3158	3589	1365		Tor1b	12.9991	12.3882	14.6817	15.5861	31.9639	41.4311	30.4581	39.5196	35.7367	36.9397	35.1664	14.3784		Tor1b	2862.48	3364.66	-0.233215	0.424079	0.999119		2787.68	1261.68	1.1437	5.59995e-05	0.00140143		3198.41	1236.78	1.37082	1.47642e-18	9.32621e-17		Tor1b	2	30842971
ENSMUSG00000024863	3132	3010	4484	3909	700	431	925	656	1217	840	938	9307		Mbl2	155.833	182.585	281.003	206.82	42.9549	21.0632	45.6496	34.6301	55.9708	48.0635	44.9585	479.559		Mbl2	3003.81	693.076	2.11573	NA	1		2913.04	3827.23	-0.393777	NA	1		657.267	3752.45	-2.51356	1.43304e-24	1.59442e-22		Mbl2	19	30210342
ENSMUSG00000014769	2423	1867	2086	2333	1930	3778	2702	2795	2521	2298	2785	2628		Psmb1	28.5714	26.8402	30.9815	29.254	28.0682	43.7574	31.6026	34.9682	27.4781	31.1622	31.6356	32.0922		Psmb1	2471.21	2801.04	-0.180979	0.321726	0.999119		2403.93	2261.5	0.0880094	0.433064	0.681081		2662.79	2216.88	0.264654	0.0989549	0.249066		Psmb1	17	15695283
ENSMUSG00000028607	3819	3957	3658	4543	1725	3098	2094	2263	2460	2030	2468	1876		Cpt2	86.5435	109.323	104.409	109.476	48.2117	68.9568	47.0674	54.4104	51.5293	52.903	53.8769	44.0264		Cpt2	2126.43	2302.64	-0.115007	0.527	0.999119		2069.19	4168.47	-1.01036	2.76479e-13	1.12315e-10		2189.13	4086.59	-0.900297	3.56077e-08	5.87918e-07		Cpt2	4	107761178
ENSMUSG00000040963	2761	2254	2650	2838	1582	2545	1925	1829	2402	2115	2391	3776		Asgr2	95.0443	94.5966	114.899	103.887	67.1653	86.0515	65.7278	66.8015	76.4306	83.7277	79.2888	134.613		Asgr2	2586.82	1981.25	0.384646	0.0921453	0.820941		2515.2	2735.54	-0.121162	0.563439	0.779392		1882.97	2681.69	-0.50986	0.000410435	0.00277596		Asgr2	11	69983470
ENSMUSG00000003402	1841	1771	1693	1889	2010	3611	2660	2479	2533	2087	2141	2204		Prkcsh	23.3336	27.3658	27.0268	25.4596	31.4198	44.9538	33.4402	33.3363	29.6755	30.4194	26.1407	28.9291		Prkcsh	2163.66	2695.52	-0.317315	0.0640426	0.761154		2105.73	1876.97	0.166075	0.156773	0.383223		2562.07	1840.08	0.477932	0.00172867	0.00967165		Prkcsh	9	21914102
ENSMUSG00000022698	2113	1540	1745	1992	2183	3079	2986	3225	2737	2447	2436	1891		Naa50	24.6319	21.8867	25.6214	24.6933	31.3856	35.2549	34.526	39.8879	29.4922	32.8044	27.3557	22.8289		Naa50	2297.99	2889.26	-0.33048	0.0581668	0.743798		2237.28	1915.55	0.223808	0.146363	0.36968		2744.88	1877.71	0.547832	2.19414e-05	0.000206963		Naa50	16	43960193
ENSMUSG00000001755	2355	2431	2358	2961	2150	3293	2214	2305	2372	2435	2454	2752		Coasy	44.5069	56.0123	56.1293	59.5067	50.1134	61.1279	41.5024	46.219	41.4368	52.9218	44.677	53.8618		Coasy	2430.42	2512.6	-0.0481378	0.795126	0.999119		2364.82	2636.69	-0.15708	0.315517	0.573631		2388.44	2584.9	-0.113903	0.485175	0.705269		Coasy	11	100973391
ENSMUSG00000017453	4828	4375	5402	5633	1130	1054	1574	1151	1614	1158	1411	6041		Pipox	105.909	117.006	149.256	131.401	30.572	22.7101	34.2477	26.7889	32.7269	29.2129	29.8172	137.237		Pipox	2483.31	1244.89	0.996257	0.0275667	0.594658		2410.67	5291.87	-1.13434	0.0126457	0.0746013		1181.32	5188	-2.13483	2.87456e-36	7.38977e-34		Pipox	11	77771441
ENSMUSG00000021069	4750	4869	4365	5190	1339	1264	1467	1435	2211	1867	1561	4331		Pygl	37.3271	46.6479	43.2039	43.3699	12.9774	9.75637	11.4345	11.9645	16.0603	16.8723	11.817	35.2463		Pygl	2422.64	1402.16	0.788971	0.0116941	0.402214		2355.41	5003.46	-1.08698	0.000363069	0.00568797		1331.38	4905.19	-1.88175	7.67436e-42	2.68356e-39		Pygl	12	70237585
ENSMUSG00000024773	1733	1802	1338	2003	2739	3793	2400	2400	3723	2656	2479	1490		Atg2a	12.2058	15.4734	11.8695	15.0017	23.7925	26.2399	16.7663	17.9346	24.238	21.5128	16.8197	10.868		Atg2a	2483.37	2871.16	-0.209294	0.442801	0.999119		2419.21	1785.81	0.43797	0.0832274	0.259687		2729.27	1750.63	0.64058	0.000464517	0.00309604		Atg2a	19	6291698
ENSMUSG00000028514	2658	2275	1876	2406	2238	1610	2203	2017	2503	2342	1729	1778		Usp24	11.6614	12.1686	10.3667	11.2249	12.1098	6.938	9.58673	9.38893	10.1506	11.8164	7.30744	8.07839		Usp24	2027.43	2070.45	-0.0301902	0.897797	0.999119		1974.88	2387.52	-0.274004	0.139935	0.359575		1965.15	2340.37	-0.252516	0.146668	0.330535		Usp24	4	106173410
ENSMUSG00000022890	2981	2542	2407	2635	1924	3869	2235	2605	2560	2239	2973	3074		Atp5j	51.6038	53.6485	52.4813	48.5056	41.0775	65.7854	38.3757	47.8454	40.9633	44.5732	49.5778	55.1086		Atp5j	2616.59	2661.37	-0.0246233	0.90905	0.999119		2544.45	2747.18	-0.110569	0.402409	0.657413		2531.11	2693.05	-0.0892781	0.620932	0.801481		Atp5j	16	84624754
ENSMUSG00000027312	2045	1817	1762	2380	2105	1412	2718	1941	2780	2122	1864	1874		Atrn	8.3892	9.08749	9.10421	10.3823	10.6502	5.68949	11.0595	8.44823	10.5416	10.0109	7.36624	7.96146		Atrn	2082.71	2088.06	-0.00358141	0.988454	0.999119		2028.04	2077.56	-0.0348813	0.835455	0.9293		1980.5	2036.6	-0.0404761	0.841319	0.925118		Atrn	2	130748415
ENSMUSG00000022110	2780	2548	2723	2784	1780	2405	2431	2957	2650	2196	2192	2746		Sucla2	37.7706	42.2056	46.5978	40.2225	29.8269	32.0949	32.7607	42.6259	33.2805	34.3116	28.6895	38.6372		Sucla2	2364.37	2413.45	-0.0297628	0.870859	0.999119		2300.63	2830.3	-0.298864	0.0347599	0.148937		2292.89	2774.71	-0.274937	0.0723226	0.19799		Sucla2	14	73762759
ENSMUSG00000027502	1922	1932	1641	2013	2420	4136	3567	2834	3106	2726	3080	2247		Rtf2	39.3873	48.2694	42.3565	43.867	61.1641	83.252	72.5045	61.6191	58.8354	64.2433	60.8032	47.6872		Rtf2	2691.25	3244.31	-0.269805	0.134031	0.886243		2619.38	1956.26	0.421193	0.00390484	0.0322505		3082.47	1917.8	0.684975	3.47781e-06	3.96636e-05		Rtf2	2	172282476
ENSMUSG00000071655	2137	1924	1574	2048	1691	3328	2136	2883	2829	2660	3317	2155		Ubxn1	38.0011	41.7118	35.2538	38.7269	37.0864	58.1281	37.6749	54.3938	46.5007	54.3967	56.8212	39.6858		Ubxn1	2644.06	2513.58	0.0728699	0.74159	0.999119		2572.86	1993.05	0.368317	0.0190652	0.0989398		2390.27	1953.73	0.291097	0.106902	0.263261		Ubxn1	19	8848860
ENSMUSG00000002102	1907	1964	1840	2233	2098	4125	2876	2907	2460	2799	2469	1970		Psmc3	39.6346	49.7653	48.167	49.3518	53.7783	84.209	59.2886	64.1034	47.2599	66.8999	49.433	42.4019		Psmc3	2360.56	3001.24	-0.346701	0.110853	0.855233		2298.62	2073.33	0.148697	0.416552	0.668648		2853.21	2032.61	0.489581	0.00387431	0.0190956		Psmc3	2	90884354
ENSMUSG00000035875	5279	4304	4182	4757	941	746	1120	1120	1775	1386	1473	5099		AI182371	93.7813	93.2178	93.5745	89.8646	20.6173	13.0171	19.7352	21.1103	29.1472	28.3157	25.2081	93.8092		AI182371	2363.66	1001.67	1.23869	0.00182824	0.153583		2295.88	4808.46	-1.06654	0.00530978	0.0400134		950.742	4713.6	-2.31018	8.51262e-44	3.33388e-41		AI182371	2	34971873
ENSMUSG00000047638	2157	2099	2774	3044	1940	2512	3074	2591	3247	1953	2884	2873		Nr1h4	50.7482	60.2067	82.2026	76.1563	56.2925	58.0499	71.7353	64.6771	70.6134	52.8411	65.364	70.0006		Nr1h4	2619.4	2545.37	0.0414093	0.808551	0.999119		2547.4	2638.46	-0.0504108	0.79386	0.910336		2416.73	2586.75	-0.0978124	0.580003	0.774114		Nr1h4	10	89290096
ENSMUSG00000027566	1996	1681	1758	2055	1957	4091	2822	2813	2749	2585	2759	1976		Psma7	35.2164	36.1588	39.0672	38.5556	42.5847	70.8965	49.3856	52.6583	44.8326	52.4499	46.8931	36.105		Psma7	2433.61	2915.04	-0.260634	0.218165	0.96744		2368.95	1947.19	0.282772	0.0618605	0.215641		2771.4	1908.82	0.53821	0.00155306	0.00881765		Psma7	2	179678167
ENSMUSG00000024587	1784	1524	1630	1819	1901	2739	2137	2686	2494	2377	2066	1639		Nars	22.1958	23.1165	25.543	24.0658	29.17	33.4718	26.3718	35.4564	28.6819	34.0099	24.7616	21.1179		Nars	2078.29	2388.42	-0.200804	0.320745	0.999119		2024.07	1759.07	0.202338	0.254315	0.507237		2270.05	1724.44	0.396768	0.00469106	0.022432		Nars	18	64632718
ENSMUSG00000028759	2615	2218	2235	2661	1945	2494	2498	2459	2692	2298	2355	2568		Hp1bp3	16.8017	17.3742	18.0871	18.181	15.4128	15.7395	15.9196	16.7631	15.9879	16.9798	14.5763	17.0873		Hp1bp3	2395.23	2372.38	0.0136788	0.917695	0.999119		2330.87	2528.04	-0.117299	0.281649	0.537219		2253.45	2478.21	-0.137042	0.192366	0.397732		Hp1bp3	4	137943607
ENSMUSG00000033307	1910	1583	1800	2100	2499	4244	2975	2341	2525	2113	2896	1983		Mif	138.913	140.362	164.888	162.412	224.157	303.176	214.612	180.644	169.748	176.729	202.899	149.357		Mif	2288.18	3027.09	-0.403784	0.0491085	0.713121		2226.01	1922.96	0.211245	0.146931	0.370254		2877.15	1885.08	0.610164	0.000483741	0.00320402		Mif	10	75695187
ENSMUSG00000000876	2024	1850	2245	2317	2235	3509	3483	2919	3957	3736	3151	3537		Pxmp4	35.2173	39.2445	49.2007	42.8709	47.9625	59.9708	60.1115	53.8881	63.6424	74.757	52.8162	63.7348		Pxmp4	3489.04	3045.2	0.196038	0.252858	0.980953		3396.86	2206.33	0.622603	0.000224597	0.00400742		2892.53	2163.03	0.419708	0.00496218	0.0235163		Pxmp4	2	154427678
ENSMUSG00000007850	2187	1895	1981	2627	1925	3085	2927	2319	3071	2238	2992	2354		Hnrnph1	20.2839	21.4276	23.1417	25.9092	22.0197	28.1041	26.9268	22.82	26.328	23.8705	26.7323	22.6102		Hnrnph1	2555.9	2570.6	-0.00838454	0.957544	0.999119		2486.58	2256.34	0.140298	0.293089	0.54944		2441.86	2211.86	0.142973	0.318418	0.552037		Hnrnph1	11	50267817
ENSMUSG00000036275	2620	2052	2108	2474	2171	2709	2346	2478	2176	2144	1978	2554		9530068E07Rik	43.0704	41.126	43.6472	43.2482	44.0165	43.7419	38.2529	43.2207	33.0652	40.5323	31.3239	43.4804		9530068E07Rik	2149.42	2457.89	-0.193609	0.252516	0.980953		2091.6	2400.01	-0.198727	0.178689	0.414025		2335.25	2352.62	-0.0108698	0.922587	0.964489		9530068E07Rik	11	52287255
ENSMUSG00000062006	1922	1399	1668	1806	1831	4120	2680	2303	2721	1933	3023	2158		Rpl34	39.4022	34.9661	43.0697	39.371	46.295	82.9613	54.4955	50.0926	51.5621	45.572	59.7005	45.8157		Rpl34	2354.21	2721.48	-0.209244	0.352621	0.999119		2289.59	1763.82	0.376589	0.00878737	0.0583642		2587.61	1729	0.58191	0.00264567	0.0138634		Rpl34	3	130520480
ENSMUSG00000060904	2157	1607	1835	1750	1796	2989	2372	3129	2460	2015	2229	1789		Arl1	49.3344	44.8102	52.8621	42.5626	50.6622	67.1485	53.8112	75.9308	52.0079	52.9997	49.1114	42.3746		Arl1	2045.97	2583.98	-0.336934	0.0749282	0.78197		1991.36	1911.25	0.0592752	0.671275	0.844861		2456.16	1873.57	0.390815	0.0191079	0.0703593		Arl1	10	88566720
ENSMUSG00000037415	2996	2566	1901	2551	2150	1803	2174	1545	2613	2447	2681	2720		Ranbp10	25.714	26.8502	20.5504	23.2825	22.7586	15.1997	18.5075	14.0692	20.7302	24.1525	22.1665	24.1765		Ranbp10	2531.03	1962.81	0.367011	0.0620442	0.75333		2462.58	2590.29	-0.0732094	0.59422	0.797424		1863.05	2539.09	-0.447033	0.012042	0.0482516		Ranbp10	8	106494940
ENSMUSG00000031696	1871	1468	1433	1720	1996	2308	2312	2899	2619	2370	1757	1744		Vps35	11.3919	10.8971	10.9895	11.1363	14.9886	13.8029	13.9627	18.7277	14.7399	16.5948	10.3055	10.9968		Vps35	2058.69	2411.56	-0.228329	0.288326	0.99148		2005.43	1682.22	0.253309	0.175646	0.410185		2290.98	1648.99	0.474222	0.000728108	0.00458598		Vps35	8	85987021
ENSMUSG00000007739	1627	1334	1487	1780	1963	3548	2375	2777	2519	2128	2401	1816		Cct4	20.9845	20.9763	24.1564	24.4131	31.2256	44.9476	30.3832	38.0015	30.0313	31.5633	29.8316	24.2562		Cct4	2136.1	2674.93	-0.324666	0.087186	0.808076		2079.04	1618.42	0.361325	0.0104626	0.0654585		2543.22	1586.51	0.680989	2.90384e-05	0.000264602		Cct4	11	22940519
ENSMUSG00000033533	3340	3191	4406	4306	1199	872	640	915	2004	1463	2118	5530		Acsm1	82.9765	96.649	137.868	113.756	36.7372	21.2783	15.7706	24.1181	46.0194	41.7977	50.6883	142.275		Acsm1	2689.45	941.124	1.51514	0.000147537	0.0350453		2611.69	4001.01	-0.615353	0.100689	0.292836		894.14	3922.68	-2.13396	3.28158e-18	1.98333e-16		Acsm1	7	119206249
ENSMUSG00000030108	3384	3110	3490	3306	1575	1711	1623	1320	1810	1757	1694	3645		Slc6a13	63.1391	70.7441	82.0167	65.5936	36.2432	31.3566	30.0362	26.1309	31.2163	37.6998	30.4477	70.4305		Slc6a13	2166.04	1583.84	0.451649	0.112776	0.858486		2105.81	3478.03	-0.723918	0.00845601	0.0567677		1504.22	3409.8	-1.1808	3.37946e-15	1.4355e-13		Slc6a13	6	121277186
ENSMUSG00000020534	3480	3243	4001	4388	2109	2104	2397	1622	2329	1877	2459	3876		Shmt1	48.5597	55.1704	70.3193	65.111	36.2954	28.8372	33.176	24.0138	30.0401	30.1204	33.0543	56.0114		Shmt1	2545.77	2093.39	0.282331	0.264538	0.982445		2474.44	3950.9	-0.675038	0.00476988	0.0371623		1987.26	3873.36	-0.962874	3.87842e-08	6.36074e-07		Shmt1	11	60678930
ENSMUSG00000044221	2387	1942	1809	2153	2208	2772	2275	2936	2751	2149	2363	1885		Grsf1	42.6005	42.2546	40.664	40.8599	48.6004	48.5922	40.2719	55.5945	45.3824	44.1061	40.6255	34.8393		Grsf1	2201.14	2582.87	-0.230661	0.180971	0.937075		2142.51	2149.84	-0.00498704	0.969493	0.988118		2454.52	2107.4	0.219836	0.104478	0.25894		Grsf1	5	88807307
ENSMUSG00000009281	3035	2790	2598	3270	1796	3695	2600	1672	2145	1607	2726	3996		Rarres2	61.9149	69.3909	66.7551	70.9374	45.1878	74.0392	52.61	36.1897	40.4481	37.7009	53.5716	84.4224		Rarres2	2522.19	2432.92	0.0519068	0.865146	0.999119		2450.21	3040.29	-0.311267	0.217699	0.464489		2312.48	2980.41	-0.365846	0.0717973	0.196847		Rarres2	6	48546630
ENSMUSG00000031010	2884	2092	1638	2038	1848	1004	1977	1961	1952	2082	1034	1214		Usp9x	10.3823	9.18169	7.42714	7.80179	8.20502	3.55013	7.05934	7.49013	6.49551	8.61944	3.58585	4.52599		Usp9x	1536.43	1746.26	-0.184694	0.572458	0.999119		1497.92	2229.42	-0.574016	0.0378189	0.15688		1656.77	2185.2	-0.39975	0.0905662	0.233535		Usp9x	X	12937737
ENSMUSG00000026176	3048	2637	2453	2913	1927	2437	2141	1785	2014	2018	1954	3154		Ctdsp1	49.5352	52.2481	50.2117	50.342	38.6242	38.9014	34.5123	30.7787	30.2547	37.7154	30.5912	53.0831		Ctdsp1	2221.38	2097.94	0.0824034	0.711412	0.999119		2160.56	2870.86	-0.410207	0.0413187	0.165709		1992.93	2814.26	-0.497934	6.22137e-05	0.000517531		Ctdsp1	1	74430668
ENSMUSG00000051339	2535	2180	1313	2673	2415	3017	3115	1863	2638	1973	1786	3108		2900026A02Rik	12.7015	13.3167	8.28613	14.2419	14.9236	14.8479	15.4808	9.90384	12.2176	11.3685	8.62049	16.127		2900026A02Rik	2296.38	2628.16	-0.194728	0.41518	0.999119		2234.18	2234.84	-0.000596965	0.99802	0.998821		2495.41	2190.48	0.187852	0.356666	0.591661		2900026A02Rik	5	113234189
ENSMUSG00000024120	2196	2493	2430	2945	1996	1945	2337	2283	2349	2378	1808	2513		Lrpprc	13.9918	19.3653	19.501	19.9534	15.6848	12.1723	14.7693	15.4333	13.8343	17.4242	11.0972	16.5817		Lrpprc	2202.45	2176.52	0.0170124	0.931409	0.999119		2144.16	2634.14	-0.297005	0.133127	0.348749		2066.58	2582.52	-0.321509	0.0434125	0.134271		Lrpprc	17	85012675
ENSMUSG00000036323	1952	1698	1793	2170	1748	2383	2075	2205	2373	1935	1801	1841		Srp72	18.5002	19.6199	21.4035	21.8699	20.4323	22.1836	19.5062	22.1727	20.7888	21.09	16.4431	18.0695		Srp72	1919.33	2123.49	-0.145956	0.342422	0.999119		1868.51	1980.1	-0.0837596	0.551562	0.771228		2017.63	1941.1	0.0559378	0.646505	0.817271		Srp72	5	77122530
ENSMUSG00000025410	2071	1916	1668	2091	2097	3664	2686	2545	2895	2151	2507	1853		Dctn2	23.4022	26.3957	23.74	25.1259	29.2249	40.667	30.1051	30.5124	30.2384	27.9522	27.29	21.6844		Dctn2	2258.58	2756.46	-0.287478	0.123829	0.870747		2198.32	2013.26	0.126963	0.381734	0.639113		2620	1973.6	0.408967	0.00554648	0.0257372		Dctn2	10	127102237
ENSMUSG00000021775	2440	1683	2074	2445	2430	2462	2076	2576	2103	1463	1916	2441		Nr1d2	24.442	20.5539	26.1677	26.0446	30.0215	24.224	20.6269	27.3783	19.4725	16.8535	18.4891	25.3228		Nr1d2	1904.65	2437.44	-0.355615	0.0761091	0.782277		1852.09	2237.82	-0.272923	0.109506	0.309172		2315.84	2193.58	0.0778984	0.624268	0.80297		Nr1d2	14	4230569
ENSMUSG00000072115	3833	3160	3123	3460	916	1964	1450	488	1136	814	1325	4617		Ang	172.782	173.664	177.313	165.854	50.9253	86.9586	64.8316	23.3396	47.334	42.1972	57.5372	215.534		Ang	1913.7	1196.22	0.677819	0.311758	0.999119		1857.14	3527.67	-0.925638	0.0390337	0.159907		1136.67	3458.12	-1.6049	2.39735e-08	4.06802e-07		Ang	14	51328607
ENSMUSG00000032293	2387	1834	1783	2214	2266	1683	1972	2303	2632	2118	1906	2256		Ireb2	13.6444	12.7809	12.837	13.4577	15.975	9.44924	11.1807	13.9672	13.9066	13.9228	10.4954	13.3548		Ireb2	2152.72	2113.47	0.0267798	0.900331	0.999119		2095.53	2126.98	-0.0217514	0.875149	0.946746		2006.8	2084.94	-0.0555872	0.749695	0.875305		Ireb2	9	54771073
ENSMUSG00000118516	4419	4013	5371	5891	1949	2023	1816	930	899	904	2000	8141		Cyp2d13	73.6724	81.5665	112.783	104.439	40.0748	33.1274	30.03	16.4504	13.854	17.332	32.1206	140.558		Cyp2d13	2908.57	1713.72	0.763184	0.333224	0.999119		2819.98	5149.82	-0.868838	0.253385	0.505956		1627.27	5048.75	-1.6336	2.15834e-11	5.92771e-10		Cyp2d13	15	82520388
ENSMUSG00000006057	2748	2448	2071	2558	1736	3596	2495	2504	2108	2106	2886	3279		Atp5g1	30.3126	32.9215	28.7737	30.0053	23.6175	38.9616	27.2983	29.3058	21.4937	26.7155	30.6673	37.4579		Atp5g1	2511.16	2578.38	-0.0382975	0.86955	0.999119		2441.15	2550.64	-0.0633486	0.731965	0.878097		2451.3	2500.34	-0.0283173	0.866844	0.938464		Atp5g1	11	95959678
ENSMUSG00000020530	2097	1674	1697	1954	2032	2664	2650	2846	3045	2212	2433	2160		Ggnbp2	24.0419	23.3985	24.5054	23.8224	28.7325	29.9996	30.1353	34.6193	32.2695	29.1645	26.8711	25.646		Ggnbp2	2366.84	2571.99	-0.119918	0.431359	0.999119		2303.65	1926.21	0.258199	0.0342199	0.147266		2443.27	1888.2	0.371873	0.00140988	0.00813922		Ggnbp2	11	84723187
ENSMUSG00000031446	2937	2710	2447	2847	1880	2017	2284	2000	2414	2096	2147	2523		Cul4a	24.8339	27.9366	26.0606	25.5988	19.6055	16.7517	19.1556	17.9426	18.8675	20.3813	17.4883	22.093		Cul4a	2219.83	2074.68	0.0975729	0.514457	0.999119		2159.94	2847.68	-0.398892	0.00112335	0.0131431		1969.96	2791.62	-0.503018	1.13779e-05	0.000114669		Cul4a	8	13155621
ENSMUSG00000034667	2266	1953	1738	2258	1974	1830	1927	2334	2416	2327	2083	1603		Xpot	20.3512	21.3843	19.6603	21.5648	21.8654	16.1433	17.1661	22.2405	20.0568	24.034	18.0216	14.9094		Xpot	2042.48	2058.81	-0.0114238	0.956641	0.999119		1989.08	2130.07	-0.0990356	0.567979	0.782387		1955.44	2088.03	-0.0950383	0.522691	0.734136		Xpot	10	121423285
ENSMUSG00000024248	2099	1699	1666	1911	1712	3679	2602	3071	2771	2051	3103	1819		Cox7a2l	76.9489	75.9356	76.9261	74.4975	77.4056	132.474	94.6141	119.449	93.899	86.4679	109.583	69.0587		Cox7a2l	2332.52	2759.97	-0.242843	0.289388	0.99148		2269.05	1914.17	0.245507	0.134804	0.351562		2624.13	1876.4	0.484111	0.00619518	0.0281364		Cox7a2l	17	83809347
ENSMUSG00000054889	1352	1370	1025	1507	2827	2336	2401	3078	3813	3317	2603	963		Dsp	7.58418	9.36946	7.24211	8.98952	19.5585	12.8711	13.3593	18.3195	19.7712	21.3982	14.0663	5.59441		Dsp	2583.15	2729.73	-0.0795835	0.823391	0.999119		2518.27	1364.05	0.884505	0.011159	0.0684912		2592.69	1337.17	0.954998	1.23077e-07	1.87556e-06		Dsp	13	38335270
ENSMUSG00000096210	2449	2192	1881	2114	1983	2100	2764	2878	2897	2166	2630	2113		H1f0	64.5716	70.462	62.4669	59.2719	64.4843	54.3855	72.2852	80.5112	70.605	65.6766	66.8007	57.6963		H1f0	2355.39	2461.23	-0.0633491	0.722671	0.999119		2292.04	2245.61	0.0296829	0.811576	0.917877		2336.86	2201.38	0.0862024	0.572204	0.768881		H1f0	15	78912650
ENSMUSG00000018428	2467	2385	2618	2987	2325	2378	2533	1986	2760	2399	2480	2755		Akap1	30.4487	35.8881	40.6985	39.2036	35.3917	28.8285	31.0094	26.0071	31.4879	34.051	29.4866	35.2142		Akap1	2512.62	2345.66	0.0993014	0.539008	0.999119		2444.94	2731.4	-0.159791	0.258273	0.51144		2227.22	2677.77	-0.26583	0.0782982	0.210079		Akap1	11	88721618
ENSMUSG00000027288	2205	1816	1802	2001	2312	1992	2744	2157	2384	2228	1805	2005		Zfp106	11.4559	11.5027	11.7919	11.055	14.8145	10.1653	14.1405	11.8901	11.4489	13.3118	9.03382	10.7878		Zfp106	2043.33	2345.33	-0.198864	0.317669	0.999119		1989.63	2033	-0.0313622	0.836398	0.929931		2225.91	1992.92	0.159309	0.281217	0.51091		Zfp106	2	120337301
[truncated: 55,602 more rows]
[truncated: 6 more columns]
